# Supplementary material for: BrEPS 2.0: Optimization of sequence pattern prediction for enzyme annotation
Source: PLoS One. 2017 Jul 27;12(7):e0182216. doi: 10.1371/journal.pone.0182216 (PMC5531587; doi:10.1371/journal.pone.0182216)
Supplement: S1 Table — (ODS) [file pone.0182216.s001.ods]

## Sheet: Tabelle1
Uniprot_acc	EC_brenda	strict	fuzzy	consensus	TP	FP	N	In breps	In trembl	In swissprot	Pattern type
A6N6T5	3.4.21.98	0	0	0	0	0	1	0	1	0	None
P86884	1.1.1.1	1	1	1	1	0	0	1	1	0	std
P0CE78	3.1.4.41	-1	1	1	0	1	0	1	1	0	std
A6YH48	1.9.3.1	0	0	0	0	0	1	0	1	0	None
A0A0F6N6D4	3.5.2.6	0	0	0	0	0	1	0	1	0	None
Q0ZKZ6	3.4.22.B5	0	0	0	0	0	1	0	1	0	None
I0B0S9	3.2.1.145	0	0	0	0	0	1	0	1	0	None
A6N2I8	1.14.12.18	0	0	0	0	0	1	0	1	0	None
A4UNX4	2.4.1.241	0	0	0	0	0	1	0	1	0	None
Q27J88	2.4.1.212	0	0	0	0	0	1	0	1	0	None
Q2TPV1	3.1.1.3	0	0	0	0	0	1	0	1	0	None
P00939	5.3.1.1	1	1	1	1	0	0	1	1	0	std
F8TH38	1.2.99.2	0	0	0	0	0	1	0	1	0	None
P30431	3.4.24.73	-1	1	1	0	1	0	0	1	0	std
P80342	3.4.22.B60	0	0	0	0	0	1	0	1	0	None
Q9X4Q1	2.7.1.159	0	0	0	0	0	1	0	1	0	None
O70282	3.2.1.28	0	0	0	0	0	1	0	1	0	None
P33198	1.1.1.42	1	1	1	1	0	0	0	1	0	std
P81055	3.4.24.20	1	1	1	1	0	0	1	1	0	std
Q0ZKZ4	3.4.22.B5	0	0	0	0	0	1	0	1	0	None
C6GFH7	3.2.1.39	0	0	0	0	0	1	0	1	0	None
Q27J86	2.4.1.212	0	0	0	0	0	1	0	1	0	None
Q4G2S3	1.14.14.1	0	0	0	0	0	1	0	1	0	None
Q96V56	1.11.1.16	0	0	0	0	0	1	0	1	0	None
D7PGD1	2.1.1.37	0	0	0	0	0	1	0	1	0	None
A5YWK0	1.14.12.18	0	0	0	0	0	1	0	1	0	None
B7TR24	2.7.7.47	-1	-1	-1	0	1	0	0	1	0	std
Q49KA1	2.1.2.1	0	0	0	0	0	1	0	1	0	None
D5KX81	2.7.8.24	0	0	0	0	0	1	0	1	0	None
Q1KPU9	1.12.99.6	0	0	0	0	0	1	0	1	0	None
O42412	1.21.99.3	0	0	0	0	0	1	0	1	0	None
K9USW8	3.1.4.41	-1	1	1	0	1	0	1	1	0	std
P04399	3.2.2.22	1	1	1	1	0	0	1	1	0	std
Q1KY80	3.1.4.41	-1	1	1	0	1	0	1	1	0	std
Q1KY79	3.1.4.41	-1	1	1	0	1	0	1	1	0	std
Q4Z8X5	1.3.7.8	0	0	0	0	0	1	0	1	0	None
Q766F5	1.14.13.90	0	0	0	0	0	1	0	1	0	None
P00798	3.4.23.20	1	1	1	1	0	0	1	1	0	std
P29600	3.4.21.62	1	1	1	1	0	0	1	1	0	std
Q1A2Z2	3.4.23.34	1	1	1	1	0	0	0	1	0	std
Q5YD76	3.1.4.41	-1	1	1	0	1	0	1	1	0	std
A5HA28	1.14.99.39	0	0	0	0	0	1	0	1	0	None
O88885	2.7.1.91	1	1	1	1	0	0	0	1	0	std
P31925	2.4.1.13	0	0	0	0	0	1	0	1	0	None
U5KGX4	3.4.21.1	1	1	1	1	0	0	0	1	0	std
P00530	2.7.10.2	1	1	1	1	0	0	1	1	0	std
P00766	3.4.21.1	1	1	1	1	0	0	1	1	0	std
Q0ZKZ7	3.4.22.B5	0	0	0	0	0	1	0	1	0	None
P83380	3.1.3.2	0	0	0	0	0	1	0	1	0	None
Q8H0P6	2.3.1.30	1	1	1	1	0	0	0	1	0	std
Q0J7R9	4.2.3.40	0	0	0	0	0	1	0	1	0	None
P81527	1.15.1.1	0	0	0	0	0	1	0	1	0	None
C7T4G3	1.14.13.79	0	0	0	0	0	1	0	1	0	None
C7T4H2	1.14.13.79	0	0	0	0	0	1	0	1	0	None
Q9N266	2.4.1.69	0	0	0	0	0	1	0	1	0	None
C7T4H4	1.14.13.79	0	0	0	0	0	1	0	1	0	None
Q9XFH1	1.14.19.2	0	0	0	0	0	1	0	1	0	None
C7T4G2	1.14.13.79	0	0	0	0	0	1	0	1	0	None
A5YUW2	1.14.13.7	0	0	0	0	0	1	0	1	0	None
P80064	1.13.11.27	1	1	1	1	0	0	1	1	0	std
P84612	1.15.1.1	1	1	1	1	0	0	1	1	0	std
P85841	3.2.1.35	0	0	0	0	0	1	0	1	0	None
Q7SIB5	3.5.3.3	0	0	0	0	0	1	0	1	0	None
Q4F867	1.4.3.2	1	1	1	1	0	0	1	1	0	std
P96988	3.2.1.8	0	0	0	0	0	1	0	1	0	None
O24396	6.3.4.4	1	1	1	1	0	0	0	1	0	std
Q9N0M8	1.1.1.62	0	0	0	0	0	1	0	1	0	None
Q0PMC9	2.4.2.38	0	0	0	0	0	1	0	1	0	None
Q0ZNA6	3.4.21.98	0	0	0	0	0	1	0	1	0	None
Q84EK3	3.1.1.3	0	0	0	0	0	1	0	1	0	None
F8TH35	1.2.99.2	0	0	0	0	0	1	0	1	0	None
Q9ZP19	1.10.3.1	1	1	1	1	0	0	1	1	0	std
P14518	3.4.22.32	1	1	1	1	0	0	1	1	0	std
Q1EMM5	2.7.1.100	0	0	0	0	0	1	0	1	0	None
P00654	3.1.27.4	0	0	0	0	0	1	0	1	0	None
Q8L5S9	1.1.1.82	1	1	1	1	0	0	0	1	0	std
P07850	1.8.2.1	-1	-1	-1	0	1	0	1	1	0	std
A5HAB8	1.14.99.39	0	0	0	0	0	1	0	1	0	None
Q8Q2U5	2.7.7.49	0	0	0	0	0	1	0	1	0	None
A5HA20	1.14.99.39	0	0	0	0	0	1	0	1	0	None
P86883	1.1.1.1	1	1	1	1	0	0	1	1	0	std
Q6F6I1	2.6.1.50	0	0	0	0	0	1	0	1	0	None
Q599X3	2.1.2.2	0	0	0	0	0	1	0	1	0	None
Q34135	1.13.11.2	0	0	0	0	0	1	0	1	0	None
Q5DI74	5.3.99.3	0	0	0	0	0	1	0	1	0	None
Q6QM27	5.5.1.19	0	0	0	0	0	1	0	1	0	None
A8YPA5	1.14.12.13	0	0	0	0	0	1	0	1	0	None
P23049	2.7.10.2	1	1	1	1	0	0	1	1	0	std
A6N2I7	1.14.12.18	0	0	0	0	0	1	0	1	0	None
Q83ZG3	3.5.99.4	0	0	0	0	0	1	0	1	0	None
C9K7J7	3.6.1.15	0	0	0	0	0	1	0	1	0	None
P00542	2.7.10.2	1	1	1	1	0	0	1	1	0	std
C0LT25	2.4.1.16	0	0	0	0	0	1	0	1	0	None
P83299	4.2.1.1	1	1	1	1	0	0	1	1	0	std
P81139	3.1.1.26	1	1	-1	1	0	0	1	1	0	std
Q7SI98	3.2.1.8	1	1	1	1	0	0	0	1	0	std
B2C4H5	3.2.1.97	0	0	0	0	0	1	0	1	0	None
A5HSI6	3.1.1.59	0	0	0	0	0	1	0	1	0	None
Q6F4D0	1.3.98.1	1	1	-1	1	0	0	0	1	0	std
P84147	3.1.4.4	0	0	0	0	0	1	0	1	0	None
A7U630	1.8.4.B3	-1	-1	-1	0	1	0	0	1	0	std
Q94FX1	1.14.14.18	0	0	0	0	0	1	0	1	0	None
Q53E05	6.5.1.1	0	0	0	0	0	1	0	1	0	None
P23097	3.4.24.B4	-1	-1	-1	0	1	0	0	1	0	std
Q5EBY5	1.10.3.2	1	1	-1	1	0	0	0	1	0	std
A5HA11	1.14.99.39	0	0	0	0	0	1	0	1	0	None
Q3LB16	1.4.99.2	0	0	0	0	0	1	0	1	0	None
Q945G7	3.2.1.117	-1	-1	1	0	1	0	0	1	0	std
Q0ZKZ5	3.4.22.B5	0	0	0	0	0	1	0	1	0	None
Q0ZKZ8	3.4.22.B5	0	0	0	0	0	1	0	1	0	None
G8H306	2.1.1.57	0	0	0	0	0	1	0	1	0	None
Q17036	2.1.4.2	-1	-1	-1	0	1	0	0	1	0	std
Q0ZKZ9	3.4.22.B5	0	0	0	0	0	1	0	1	0	None
G0WP59	1.15.1.1	1	1	1	1	0	0	0	1	0	std
P83378	3.1.3.2	0	0	0	0	0	1	0	1	0	None
A9UC99	1.10.3.2	0	0	0	0	0	1	0	1	0	None
B5LX62	3.2.1.78	1	1	1	1	0	0	0	1	0	std
E2IGW3	1.1.1.188	0	0	0	0	0	1	0	1	0	None
A5JTV4	1.11.1.16	0	0	0	0	0	1	0	1	0	None
Q9NJQ8	4.2.1.3	0	0	0	0	0	1	0	1	0	None
Q87668	1.2.4.2	0	0	0	0	0	1	0	1	0	None
A6N6Q4	3.4.21.98	0	0	0	0	0	1	0	1	0	None
Q87693	2.1.1.195	0	0	0	0	0	1	0	1	0	None
Q5YD75	3.1.4.41	-1	1	1	0	1	0	1	1	0	std
Q6T2T5	1.10.3.2	1	1	-1	1	0	0	0	1	0	std
B0F3R8	1.2.1.12	1	1	1	1	0	0	0	1	0	std
Q2KT23	2.7.1.67	0	0	0	0	0	1	0	1	0	None
P85302	3.5.2.6	1	1	1	1	0	0	1	1	0	std
P00544	2.7.10.2	1	1	1	1	0	0	1	1	0	std
Q6BDA3	1.2.1.8	1	1	1	1	0	0	0	1	0	std
Q0P7I5	2.5.1.18	0	0	0	0	0	1	0	1	0	None
C0JR29	3.2.1.14	0	0	0	0	0	1	0	1	0	None
F8TH37	1.2.99.2	0	0	0	0	0	1	0	1	0	None
B2ZZ11	4.2.3.46	0	0	0	0	0	1	0	1	0	None
C6GFB7	2.4.1.34	0	0	0	0	0	1	0	1	0	None
B2NIW2	1.1.1.44	0	0	0	0	0	1	0	1	0	None
A5YWJ7	1.14.12.18	0	0	0	0	0	1	0	1	0	None
Q0ZKZ3	3.4.22.B5	0	0	0	0	0	1	0	1	0	None
Q9U4Y0	6.1.1.2	0	0	0	0	0	1	0	1	0	None
P21833	3.2.1.4	0	0	0	0	0	1	0	1	0	None
Q0WM36	1.1.1.284	0	0	0	0	0	1	0	1	0	None
P81717	3.5.1.28	0	0	0	0	0	1	0	1	0	None
P00541	2.7.10.2	1	1	1	1	0	0	1	1	0	std
C6L1K8	1.1.1.27	0	0	0	0	0	1	0	1	0	None
A5HA51	1.14.99.39	0	0	0	0	0	1	0	1	0	None
A5HA62	1.14.99.39	0	0	0	0	0	1	0	1	0	None
A5HAJ3	1.14.99.39	0	0	0	0	0	1	0	1	0	None
A5HA01	1.14.99.39	0	0	0	0	0	1	0	1	0	None
A5HA74	1.14.99.39	0	0	0	0	0	1	0	1	0	None
A5HAH4	1.14.99.39	0	0	0	0	0	1	0	1	0	None
A5HAJ5	1.14.99.39	0	0	0	0	0	1	0	1	0	None
A5HA09	1.14.99.39	0	0	0	0	0	1	0	1	0	None
A5H9Z7	1.14.99.39	0	0	0	0	0	1	0	1	0	None
A5HA23	1.14.99.39	0	0	0	0	0	1	0	1	0	None
A5HA59	1.14.99.39	0	0	0	0	0	1	0	1	0	None
A5HAG8	1.14.99.39	0	0	0	0	0	1	0	1	0	None
A5HA05	1.14.99.39	0	0	0	0	0	1	0	1	0	None
A5HAH9	1.14.99.39	0	0	0	0	0	1	0	1	0	None
A5HA63	1.14.99.39	0	0	0	0	0	1	0	1	0	None
A5HAH7	1.14.99.39	0	0	0	0	0	1	0	1	0	None
A5HAB6	1.14.99.39	0	0	0	0	0	1	0	1	0	None
A5HAF7	1.14.99.39	0	0	0	0	0	1	0	1	0	None
A8JZC0	1.8.99.2	0	0	0	0	0	1	0	1	0	None
A5HAA6	1.14.99.39	0	0	0	0	0	1	0	1	0	None
Q9GLK6	3.4.24.82	0	0	0	0	0	1	0	1	0	None
Q5K1Y9	1.14.15.3	0	0	0	0	0	1	0	1	0	None
P80461	1.8.1.7	1	1	1	1	0	0	0	1	0	std
A5HAI2	1.14.99.39	0	0	0	0	0	1	0	1	0	None
A5HA19	1.14.99.39	0	0	0	0	0	1	0	1	0	None
A5HA14	1.14.99.39	0	0	0	0	0	1	0	1	0	None
A5HA54	1.14.99.39	0	0	0	0	0	1	0	1	0	None
A5HA95	1.14.99.39	0	0	0	0	0	1	0	1	0	None
A5HAA1	1.14.99.39	0	0	0	0	0	1	0	1	0	None
A5HA44	1.14.99.39	0	0	0	0	0	1	0	1	0	None
A5HA37	1.14.99.39	0	0	0	0	0	1	0	1	0	None
A5H9Z5	1.14.99.39	0	0	0	0	0	1	0	1	0	None
A5HA00	1.14.99.39	0	0	0	0	0	1	0	1	0	None
A5H9Z1	1.14.99.39	0	0	0	0	0	1	0	1	0	None
A5H9Z2	1.14.99.39	0	0	0	0	0	1	0	1	0	None
F2VYD0	4.1.99.3	0	0	0	0	0	1	0	1	0	None
Q0JRM8	3.1.1.3	1	1	1	1	0	0	0	1	0	std
A6N2I5	1.14.12.18	0	0	0	0	0	1	0	1	0	None
A5HA72	1.14.99.39	0	0	0	0	0	1	0	1	0	None
P28998	1.4.1.4	1	1	1	1	0	0	0	1	0	std
A5HA50	1.14.99.39	0	0	0	0	0	1	0	1	0	None
A5HAB9	1.14.99.39	0	0	0	0	0	1	0	1	0	None
A5HA15	1.14.99.39	0	0	0	0	0	1	0	1	0	None
A5HAI4	1.14.99.39	0	0	0	0	0	1	0	1	0	None
A5HA57	1.14.99.39	0	0	0	0	0	1	0	1	0	None
A5HA24	1.14.99.39	0	0	0	0	0	1	0	1	0	None
A5HA68	1.14.99.39	0	0	0	0	0	1	0	1	0	None
A5HA94	1.14.99.39	0	0	0	0	0	1	0	1	0	None
A5HAF6	1.14.99.39	0	0	0	0	0	1	0	1	0	None
A5HAE5	1.14.99.39	0	0	0	0	0	1	0	1	0	None
A5HA22	1.14.99.39	0	0	0	0	0	1	0	1	0	None
A5HA58	1.14.99.39	0	0	0	0	0	1	0	1	0	None
A5HAD9	1.14.99.39	0	0	0	0	0	1	0	1	0	None
A5HA46	1.14.99.39	0	0	0	0	0	1	0	1	0	None
A5HA76	1.14.99.39	0	0	0	0	0	1	0	1	0	None
A5HAF0	1.14.99.39	0	0	0	0	0	1	0	1	0	None
A5HA86	1.14.99.39	0	0	0	0	0	1	0	1	0	None
A5HAE6	1.14.99.39	0	0	0	0	0	1	0	1	0	None
A9XBL4	2.4.1.38	0	0	0	0	0	1	0	1	0	None
C6GFB3	2.4.1.34	0	0	0	0	0	1	0	1	0	None
A5HA07	1.14.99.39	0	0	0	0	0	1	0	1	0	None
A5HAJ2	1.14.99.39	0	0	0	0	0	1	0	1	0	None
A5HA25	1.14.99.39	0	0	0	0	0	1	0	1	0	None
A5HA69	1.14.99.39	0	0	0	0	0	1	0	1	0	None
A5HA16	1.14.99.39	0	0	0	0	0	1	0	1	0	None
A5HA03	1.14.99.39	0	0	0	0	0	1	0	1	0	None
A5HA52	1.14.99.39	0	0	0	0	0	1	0	1	0	None
A5HAH5	1.14.99.39	0	0	0	0	0	1	0	1	0	None
A5HA06	1.14.99.39	0	0	0	0	0	1	0	1	0	None
A5H9Z3	1.14.99.39	0	0	0	0	0	1	0	1	0	None
A5HA04	1.14.99.39	0	0	0	0	0	1	0	1	0	None
A5HAI7	1.14.99.39	0	0	0	0	0	1	0	1	0	None
A5HA21	1.14.99.39	0	0	0	0	0	1	0	1	0	None
A5HA45	1.14.99.39	0	0	0	0	0	1	0	1	0	None
A5HAI3	1.14.99.39	0	0	0	0	0	1	0	1	0	None
A5HA56	1.14.99.39	0	0	0	0	0	1	0	1	0	None
A5HA77	1.14.99.39	0	0	0	0	0	1	0	1	0	None
A5HA60	1.14.99.39	0	0	0	0	0	1	0	1	0	None
A5H9Z0	1.14.99.39	0	0	0	0	0	1	0	1	0	None
A5HA31	1.14.99.39	0	0	0	0	0	1	0	1	0	None
Q7X0G3	1.2.99.2	0	0	0	0	0	1	0	1	0	None
Q7X0G2	1.2.99.2	0	0	0	0	0	1	0	1	0	None
Q43155	1.4.7.1	1	1	1	1	0	0	1	1	0	std
A5HA49	1.14.99.39	0	0	0	0	0	1	0	1	0	None
A5HAB7	1.14.99.39	0	0	0	0	0	1	0	1	0	None
A5HAA9	1.14.99.39	0	0	0	0	0	1	0	1	0	None
A5HA61	1.14.99.39	0	0	0	0	0	1	0	1	0	None
A5HA41	1.14.99.39	0	0	0	0	0	1	0	1	0	None
A5HA89	1.14.99.39	0	0	0	0	0	1	0	1	0	None
A5HAA7	1.14.99.39	0	0	0	0	0	1	0	1	0	None
A5HA18	1.14.99.39	0	0	0	0	0	1	0	1	0	None
A5HA13	1.14.99.39	0	0	0	0	0	1	0	1	0	None
A5HAC8	1.14.99.39	0	0	0	0	0	1	0	1	0	None
A5HA39	1.14.99.39	0	0	0	0	0	1	0	1	0	None
A5HAA5	1.14.99.39	0	0	0	0	0	1	0	1	0	None
A5HAA0	1.14.99.39	0	0	0	0	0	1	0	1	0	None
A5HA97	1.14.99.39	0	0	0	0	0	1	0	1	0	None
A5HAB4	1.14.99.39	0	0	0	0	0	1	0	1	0	None
A5HAE3	1.14.99.39	0	0	0	0	0	1	0	1	0	None
A5HAH1	1.14.99.39	0	0	0	0	0	1	0	1	0	None
A5HAC0	1.14.99.39	0	0	0	0	0	1	0	1	0	None
A5HA82	1.14.99.39	0	0	0	0	0	1	0	1	0	None
A5HA98	1.14.99.39	0	0	0	0	0	1	0	1	0	None
A5HA92	1.14.99.39	0	0	0	0	0	1	0	1	0	None
A5HA48	1.14.99.39	0	0	0	0	0	1	0	1	0	None
C3W4M7	1.13.11.2	0	0	0	0	0	1	0	1	0	None
A5HAA4	1.14.99.39	0	0	0	0	0	1	0	1	0	None
A5HA64	1.14.99.39	0	0	0	0	0	1	0	1	0	None
A5HA88	1.14.99.39	0	0	0	0	0	1	0	1	0	None
A5HA47	1.14.99.39	0	0	0	0	0	1	0	1	0	None
A5HA67	1.14.99.39	0	0	0	0	0	1	0	1	0	None
A5HAI9	1.14.99.39	0	0	0	0	0	1	0	1	0	None
A5HAI8	1.14.99.39	0	0	0	0	0	1	0	1	0	None
A5HA32	1.14.99.39	0	0	0	0	0	1	0	1	0	None
A5H9Z4	1.14.99.39	0	0	0	0	0	1	0	1	0	None
A5HAG3	1.14.99.39	0	0	0	0	0	1	0	1	0	None
A5HA83	1.14.99.39	0	0	0	0	0	1	0	1	0	None
A5HAF3	1.14.99.39	0	0	0	0	0	1	0	1	0	None
Q5GHR6	2.4.1.183	0	0	0	0	0	1	0	1	0	None
A5HA79	1.14.99.39	0	0	0	0	0	1	0	1	0	None
A5HA66	1.14.99.39	0	0	0	0	0	1	0	1	0	None
A5HA30	1.14.99.39	0	0	0	0	0	1	0	1	0	None
A5HA26	1.14.99.39	0	0	0	0	0	1	0	1	0	None
A5HAE8	1.14.99.39	0	0	0	0	0	1	0	1	0	None
A5HAG4	1.14.99.39	0	0	0	0	0	1	0	1	0	None
A5HAE7	1.14.99.39	0	0	0	0	0	1	0	1	0	None
A0N062	1.14.13.90	0	0	0	0	0	1	0	1	0	None
Q4ZHQ1	1.14.15.3	0	0	0	0	0	1	0	1	0	None
D2SMJ0	2.7.7.6	0	0	0	0	0	1	0	1	0	None
D9J2T9	3.2.2.22	1	1	1	1	0	0	0	1	0	std
Q7XJI6	1.14.13.81	0	0	0	0	0	1	0	1	0	None
Q7XJI1	1.14.13.81	0	0	0	0	0	1	0	1	0	None
A7YBX2	5.3.4.1	0	0	0	0	0	1	0	1	0	None
Q2PWI5	1.12.99.6	0	0	0	0	0	1	0	1	0	None
Q2PWI4	1.12.99.6	0	0	0	0	0	1	0	1	0	None
Q2PWI9	1.12.99.6	0	0	0	0	0	1	0	1	0	None
Q2PWJ0	1.12.99.6	0	0	0	0	0	1	0	1	0	None
B3GEB2	2.3.1.156	0	0	0	0	0	1	0	1	0	None
P10533	2.7.11.1	1	1	1	1	0	0	1	1	0	std
Q3HX01	6.4.1.2	0	0	0	0	0	1	0	1	0	None
Q3HWZ7	6.4.1.2	0	0	0	0	0	1	0	1	0	None
D7PGD2	2.1.1.37	0	0	0	0	0	1	0	1	0	None
A1IIC0	3.2.1.37	0	0	0	0	0	1	0	1	0	None
Q2PWI7	1.12.99.6	0	0	0	0	0	1	0	1	0	None
B1GS29	4.3.1.24	1	1	1	1	0	0	0	1	0	std
Q3HX07	6.4.1.2	0	0	0	0	0	1	0	1	0	None
A7YBX4	5.3.4.1	0	0	0	0	0	1	0	1	0	None
Q50J32	2.4.99.8	0	0	0	0	0	1	0	1	0	None
Q93ZK8	1.1.1.40	0	0	0	0	0	1	0	1	0	None
Q70364	3.6.3.7	0	0	0	0	0	1	0	1	0	None
C3U5B4	1.7.99.4	0	0	0	0	0	1	0	1	0	None
Q29587	3.2.1.108	0	0	0	0	0	1	0	1	0	None
Q9GLK7	3.4.24.82	0	0	0	0	0	1	0	1	0	None
A8JZC8	1.8.99.2	0	0	0	0	0	1	0	1	0	None
C3W4M1	1.13.11.2	0	0	0	0	0	1	0	1	0	None
Q335V9	1.1.5.5	0	0	0	0	0	1	0	1	0	None
Q335W4	1.1.5.5	0	0	0	0	0	1	0	1	0	None
C3W4M6	1.13.11.2	0	0	0	0	0	1	0	1	0	None
I3QNS9	3.5.1.24	0	0	0	0	0	1	0	1	0	None
I3QNS8	3.5.1.24	0	0	0	0	0	1	0	1	0	None
A5HA42	1.14.99.39	0	0	0	0	0	1	0	1	0	None
Q9FSW3	2.4.1.19	0	0	0	0	0	1	0	1	0	None
P82474	3.4.22.67	1	1	1	1	0	0	1	1	0	std
B6V6H0	3.2.1.20	0	0	0	0	0	1	0	1	0	None
A5LGE7	1.1.3.13	0	0	0	0	0	1	0	1	0	None
P45845	1.4.3.13	1	1	1	1	0	0	1	1	0	std
A5LGE4	1.1.3.13	0	0	0	0	0	1	0	1	0	None
B8QCU8	4.1.1.39	0	0	0	0	0	1	0	1	0	None
C7BBC1	4.1.1.17	0	0	0	0	0	1	0	1	0	None
C0IRI4	2.4.1.207	0	0	0	0	0	1	0	1	0	None
Q2PWI3	1.12.99.6	0	0	0	0	0	1	0	1	0	None
Q2PWJ8	1.12.99.6	0	0	0	0	0	1	0	1	0	None
Q7DM12	3.2.2.22	1	1	1	1	0	0	0	1	0	std
Q7XJI2	1.14.13.81	0	0	0	0	0	1	0	1	0	None
Q3HX02	6.4.1.2	0	0	0	0	0	1	0	1	0	None
A2TBP7	4.1.99.11	0	0	0	0	0	1	0	1	0	None
Q2PWI0	1.12.99.6	0	0	0	0	0	1	0	1	0	None
Q38IJ1	1.12.99.6	0	0	0	0	0	1	0	1	0	None
A5LGE6	1.1.3.13	0	0	0	0	0	1	0	1	0	None
Q19U05	1.1.3.15	0	0	0	0	0	1	0	1	0	None
Q38IH9	1.12.99.6	0	0	0	0	0	1	0	1	0	None
Q38IH5	1.12.99.6	0	0	0	0	0	1	0	1	0	None
Q3HX05	6.4.1.2	0	0	0	0	0	1	0	1	0	None
Q38II4	1.12.99.6	0	0	0	0	0	1	0	1	0	None
O24421	2.4.1.18	1	1	1	1	0	0	0	1	0	std
Q4KXA8	3.6.4.2	0	0	0	0	0	1	0	1	0	None
Q95AJ2	3.1.3.11	0	0	0	0	0	1	0	1	0	None
B3GEB3	2.3.1.156	0	0	0	0	0	1	0	1	0	None
Q2PWI6	1.12.99.6	0	0	0	0	0	1	0	1	0	None
Q3HX10	6.4.1.2	0	0	0	0	0	1	0	1	0	None
D3JIR5	1.2.1.70	0	0	0	0	0	1	0	1	0	None
Q38IH6	1.12.99.6	0	0	0	0	0	1	0	1	0	None
P00532	2.7.10.2	-1	-1	-1	0	1	0	1	1	0	std
P16101	1.1.3.17	0	0	0	0	0	1	0	1	0	None
P42048	1.97.1.12	0	0	0	0	0	1	0	1	0	None
A8JZB6	1.8.99.2	0	0	0	0	0	1	0	1	0	None
A8JZB0	1.8.99.2	0	0	0	0	0	1	0	1	0	None
Q56266	1.4.1.13	0	0	0	0	0	1	0	1	0	None
Q2VBP9	3.6.3.16	0	0	0	0	0	1	0	1	0	None
Q95Z42	1.14.19.43	0	0	0	0	0	1	0	1	0	None
Q868Y2	2.6.1.100	0	0	0	0	0	1	0	1	0	None
Q17UB9	1.14.13.11	0	0	0	0	0	1	0	1	0	None
Q8MZR8	1.8.1.12	0	0	0	0	0	1	0	1	0	None
A6N2I6	1.14.12.18	0	0	0	0	0	1	0	1	0	None
B3EWG9	2.4.2.30	1	1	1	1	0	0	1	1	0	std
A9RE08	2.7.1.1	0	0	0	0	0	1	0	1	0	None
A0FDJ2	4.1.3.22	0	0	0	0	0	1	0	1	0	None
A3R4P1	1.3.1.9	0	0	0	0	0	1	0	1	0	None
Q53814	2.1.4.2	0	0	0	0	0	1	0	1	0	None
Q6V9W5	1.14.13.7	0	0	0	0	0	1	0	1	0	None
Q88455	1.3.1.21	0	0	0	0	0	1	0	1	0	None
P00527	2.7.10.2	1	1	1	1	0	0	0	1	0	std
Q38II3	1.12.99.6	0	0	0	0	0	1	0	1	0	None
P00529	2.7.10.2	-1	-1	-1	0	1	0	1	1	0	std
Q9GQ37	3.4.11.1	0	0	0	0	0	1	0	1	0	None
C0IRG1	2.4.1.207	0	0	0	0	0	1	0	1	0	None
P10447	2.7.10.2	1	1	1	1	0	0	1	1	0	std
Q8KT90	2.7.4.1	0	0	0	0	0	1	0	1	0	None
Q6Q2T4	3.4.22.33	1	1	1	1	0	0	0	1	0	std
Q3HX04	6.4.1.2	0	0	0	0	0	1	0	1	0	None
Q3HX00	6.4.1.2	0	0	0	0	0	1	0	1	0	None
B3TZE0	4.2.1.3	0	0	0	0	0	1	0	1	0	None
B3GEB5	2.3.1.156	0	0	0	0	0	1	0	1	0	None
Q8SAT4	1.1.1.40	0	0	0	0	0	1	0	1	0	None
P29736	3.2.1.147	1	1	1	1	0	0	1	1	0	std
P81107	6.3.1.2	0	0	0	0	0	1	0	1	0	None
Q7WT89	1.12.99.6	0	0	0	0	0	1	0	1	0	None
P80532	3.4.22.B62	0	0	0	0	0	1	0	1	0	None
P81563	3.4.24.7	0	0	0	0	0	1	0	1	0	None
P05798	3.1.27.3	0	0	0	0	0	1	0	1	0	None
A1XM14	3.2.1.8	0	0	0	0	0	1	0	1	0	None
Q86QH8	3.6.3.7	0	0	0	0	0	1	0	1	0	None
A0A023J5I1	3.4.24.1	0	0	0	0	0	1	0	1	0	None
D2SMK0	2.7.7.6	0	0	0	0	0	1	0	1	0	None
A7YBX0	5.3.4.1	0	0	0	0	0	1	0	1	0	None
Q7XJI5	1.14.13.81	0	0	0	0	0	1	0	1	0	None
Q4KVK5	4.2.1.11	0	0	0	0	0	1	0	1	0	None
Q3HX09	6.4.1.2	0	0	0	0	0	1	0	1	0	None
A0SI90	1.20.9.1	0	0	0	0	0	1	0	1	0	None
Q9YSK2	3.4.21.B12	0	0	0	0	0	1	0	1	0	None
Q3HWZ9	6.4.1.2	0	0	0	0	0	1	0	1	0	None
Q52QS5	1.13.11.51	0	0	0	0	0	1	0	1	0	None
A0SI92	1.20.9.1	0	0	0	0	0	1	0	1	0	None
B3GEB1	2.3.1.156	0	0	0	0	0	1	0	1	0	None
Q3HWZ8	6.4.1.2	0	0	0	0	0	1	0	1	0	None
A9ZMJ5	1.14.11.19	0	0	0	0	0	1	0	1	0	None
Q870B0	3.1.1.73	0	0	0	0	0	1	0	1	0	None
Q7SIC2	1.13.11.24	1	1	1	1	0	0	1	1	0	std
Q38IH8	1.12.99.6	0	0	0	0	0	1	0	1	0	None
Q4KYL2	4.2.1.11	0	0	0	0	0	1	0	1	0	None
Q9ZPJ5	4.2.1.17	0	0	0	0	0	1	0	1	0	None
P04048	2.7.10.1	1	1	1	1	0	0	1	1	0	std
C6GFB4	2.4.1.34	0	0	0	0	0	1	0	1	0	None
C5H805	1.13.11.51	0	0	0	0	0	1	0	1	0	None
D7RIE8	1.1.1.42	0	0	0	0	0	1	0	1	0	None
E5F5P7	1.1.1.195	0	0	0	0	0	1	0	1	0	None
Q811C4	1.8.1.4	1	1	1	1	0	0	0	1	0	std
A5YUY5	1.14.13.7	0	0	0	0	0	1	0	1	0	None
Q7ZZK6	3.6.3.9	0	0	0	0	0	1	0	1	0	None
Q1EPW6	1.14.18.3	0	0	0	0	0	1	0	1	0	None
D7P5E1	3.1.4.4	0	0	0	0	0	1	0	1	0	None
A5YUW3	1.14.13.7	0	0	0	0	0	1	0	1	0	None
D0FK34	1.14.18.3	0	0	0	0	0	1	0	1	0	None
D0FK59	1.14.18.3	0	0	0	0	0	1	0	1	0	None
D0FK53	1.14.18.3	0	0	0	0	0	1	0	1	0	None
Q6TBR4	2.4.1.41	0	0	0	0	0	1	0	1	0	None
A0FDI4	4.1.3.22	0	0	0	0	0	1	0	1	0	None
A5YUZ9	1.14.13.7	0	0	0	0	0	1	0	1	0	None
Q00LY0	2.5.1.15	0	0	0	0	0	1	0	1	0	None
Q9BDR3	3.1.4.12	0	0	0	0	0	1	0	1	0	None
C8CMI5	4.2.2.2	0	0	0	0	0	1	0	1	0	None
A5YV08	1.14.13.7	0	0	0	0	0	1	0	1	0	None
Q41758	3.6.1.1	0	0	0	0	0	1	0	1	0	None
Q8SP17	2.3.1.21	0	0	0	0	0	1	0	1	0	None
B3VTS7	4.1.99.3	0	0	0	0	0	1	0	1	0	None
Q5UL99	1.4.3.4	0	0	0	0	0	1	0	1	0	None
Q5Q1M8	3.4.21.89	0	0	0	0	0	1	0	1	0	None
A0A023J5I2	3.4.24.1	0	0	0	0	0	1	0	1	0	None
A0A023J5H9	3.4.24.1	0	0	0	0	0	1	0	1	0	None
Q75828	1.1.1.184	0	0	0	0	0	1	0	1	0	None
A5LGF0	1.1.3.13	0	0	0	0	0	1	0	1	0	None
Q60491	3.4.21.10	1	1	1	1	0	0	0	1	0	std
Q6ZXX8	2.4.99.7	0	0	0	0	0	1	0	1	0	None
W8GV60	3.2.1.65	0	0	0	0	0	1	0	1	0	None
E9NX75	1.1.1.284	0	0	0	0	0	1	0	1	0	None
Q6STL6	2.5.1.47	1	1	1	1	0	0	0	1	0	ext
A5YUZ8	1.14.13.7	0	0	0	0	0	1	0	1	0	None
B0LFE7	2.4.2.1	0	0	0	0	0	1	0	1	0	None
A0FDJ0	4.1.3.22	0	0	0	0	0	1	0	1	0	None
O02827	2.7.11.18	0	0	0	0	0	1	0	1	0	None
Q9M5J0	3.1.1.11	0	0	0	0	0	1	0	1	0	None
C7EDT0	3.1.1.20	0	0	0	0	0	1	0	1	0	None
A5YUY2	1.14.13.7	0	0	0	0	0	1	0	1	0	None
D0FKS0	1.14.18.3	0	0	0	0	0	1	0	1	0	None
D0FL26	1.14.18.3	0	0	0	0	0	1	0	1	0	None
D0FK44	1.14.18.3	0	0	0	0	0	1	0	1	0	None
F8SUI7	3.1.1.73	0	0	0	0	0	1	0	1	0	None
A5YV14	1.14.13.7	0	0	0	0	0	1	0	1	0	None
Q43234	3.1.1.11	0	0	0	0	0	1	0	1	0	None
A5YV03	1.14.13.7	0	0	0	0	0	1	0	1	0	None
A5YV15	1.14.13.7	0	0	0	0	0	1	0	1	0	None
A5YUZ6	1.14.13.7	0	0	0	0	0	1	0	1	0	None
A5YV10	1.14.13.7	0	0	0	0	0	1	0	1	0	None
B6UJ22	3.2.2.22	0	0	0	0	0	1	0	1	0	None
P83450	1.97.1.1	0	0	0	0	0	1	0	1	0	None
P86383	3.2.1.17	1	1	1	1	0	0	1	1	0	std
Q9FVC4	1.2.1.11	0	0	0	0	0	1	0	1	0	None
B1GX36	6.3.4.14	0	0	0	0	0	1	0	1	0	None
Q35346	2.7.10.2	0	0	0	0	0	1	0	1	0	None
Q0PRL0	1.9.3.1	0	0	0	0	0	1	0	1	0	None
Q8MW48	2.4.1.41	0	0	0	0	0	1	0	1	0	None
P23540	3.1.27.1	1	1	1	1	0	0	1	1	0	std
Q9XH13	2.5.1.78	0	0	0	0	0	1	0	1	0	None
C8CML7	4.2.2.2	0	0	0	0	0	1	0	1	0	None
Q5KTW9	3.6.4.10	0	0	0	0	0	1	0	1	0	None
B4XWB6	1.13.11.51	0	0	0	0	0	1	0	1	0	None
A9XSC1	1.13.11.51	0	0	0	0	0	1	0	1	0	None
C6ZLC7	1.13.11.51	0	0	0	0	0	1	0	1	0	None
Q52QS7	1.13.11.51	0	0	0	0	0	1	0	1	0	None
C6ZJY5	1.13.11.51	0	0	0	0	0	1	0	1	0	None
A9XSC2	1.13.11.51	0	0	0	0	0	1	0	1	0	None
I1SB08	3.2.1.91	0	0	0	0	0	1	0	1	0	None
A5YV06	1.14.13.7	0	0	0	0	0	1	0	1	0	None
A0FDJ4	4.1.3.22	0	0	0	0	0	1	0	1	0	None
A0FDI2	4.1.3.22	0	0	0	0	0	1	0	1	0	None
Q1EPW5	1.14.18.3	0	0	0	0	0	1	0	1	0	None
A5YV00	1.14.13.7	0	0	0	0	0	1	0	1	0	None
A5YUW6	1.14.13.7	0	0	0	0	0	1	0	1	0	None
A5YV18	1.14.13.7	0	0	0	0	0	1	0	1	0	None
Q15K82	6.3.4.3	0	0	0	0	0	1	0	1	0	None
A0FDI0	4.1.3.22	0	0	0	0	0	1	0	1	0	None
A5YV16	1.14.13.7	0	0	0	0	0	1	0	1	0	None
D6CI72	4.1.1.74	0	0	0	0	0	1	0	1	0	None
A5YUZ5	1.14.13.7	0	0	0	0	0	1	0	1	0	None
A5YV19	1.14.13.7	0	0	0	0	0	1	0	1	0	None
A5YV12	1.14.13.7	0	0	0	0	0	1	0	1	0	None
D6CI73	4.1.1.74	0	0	0	0	0	1	0	1	0	None
Q5K650	1.15.1.1	0	0	0	0	0	1	0	1	0	None
A5YUY7	1.14.13.7	0	0	0	0	0	1	0	1	0	None
A5YV02	1.14.13.7	0	0	0	0	0	1	0	1	0	None
A5YV20	1.14.13.7	0	0	0	0	0	1	0	1	0	None
Q5CRI9	3.4.11.1	0	0	0	0	0	1	0	1	0	None
A5YV13	1.14.13.7	0	0	0	0	0	1	0	1	0	None
A5YV11	1.14.13.7	0	0	0	0	0	1	0	1	0	None
D0FK58	1.14.18.3	0	0	0	0	0	1	0	1	0	None
D0FK57	1.14.18.3	0	0	0	0	0	1	0	1	0	None
Q95434	2.7.13.3	0	0	0	0	0	1	0	1	0	None
B3FYT9	1.17.1.4	0	0	0	0	0	1	0	1	0	None
A3F6Y9	2.1.1.6	0	0	0	0	0	1	0	1	0	None
D0FK45	1.14.18.3	0	0	0	0	0	1	0	1	0	None
D6MPE5	5.5.1.6	0	0	0	0	0	1	0	1	0	None
O99896	1.9.3.1	0	0	0	0	0	1	0	1	0	None
A9ZMJ9	5.5.1.6	0	0	0	0	0	1	0	1	0	None
O35535	3.1.1.1	1	1	1	1	0	0	0	1	0	std
Q41203	1.3.1.33	0	0	0	0	0	1	0	1	0	None
Q0PCC9	2.4.1.100	0	0	0	0	0	1	0	1	0	None
Q2WEC6	2.4.1.100	0	0	0	0	0	1	0	1	0	None
Q56QV1	2.5.1.32	0	0	0	0	0	1	0	1	0	None
B2WR80	4.4.1.14	0	0	0	0	0	1	0	1	0	None
B2WR82	4.4.1.14	0	0	0	0	0	1	0	1	0	None
Q8NKK9	1.6.5.10	0	0	0	0	0	1	0	1	0	None
P00761	3.4.21.4	1	1	1	1	0	0	1	1	0	std
G0YYG4	2.3.1.24	0	0	0	0	0	1	0	1	0	None
B0LM16	3.4.21.10	1	1	1	1	0	0	0	1	0	std
A5YUZ3	1.14.13.7	0	0	0	0	0	1	0	1	0	None
D2WEY1	2.8.3.8	0	0	0	0	0	1	0	1	0	None
A1Z0Z6	4.1.3.22	0	0	0	0	0	1	0	1	0	None
A5YV01	1.14.13.7	0	0	0	0	0	1	0	1	0	None
R4L284	3.5.1.1	0	0	0	0	0	1	0	1	0	None
D0FK63	1.14.18.3	0	0	0	0	0	1	0	1	0	None
D0FK61	1.14.18.3	0	0	0	0	0	1	0	1	0	None
D0FK62	1.14.18.3	0	0	0	0	0	1	0	1	0	None
D0FK37	1.14.18.3	0	0	0	0	0	1	0	1	0	None
D0FL48	1.14.18.3	0	0	0	0	0	1	0	1	0	None
P22796	3.4.24.B37	-1	-1	-1	0	1	0	1	1	0	std
Q9XEL9	3.1.2.14	0	0	0	0	0	1	0	1	0	None
B9W0P4	3.5.99.7	0	0	0	0	0	1	0	1	0	None
D2WEZ2	2.8.3.8	0	0	0	0	0	1	0	1	0	None
Q2LI72	1.14.13.25	0	0	0	0	0	1	0	1	0	None
A5YUY6	1.14.13.7	0	0	0	0	0	1	0	1	0	None
B0LM08	3.4.21.10	-1	1	1	0	1	0	0	1	0	std
P95607	1.13.11.1	0	0	0	0	0	1	0	1	0	None
B5AS54	1.13.11.1	0	0	0	0	0	1	0	1	0	None
B5AS47	1.13.11.1	0	0	0	0	0	1	0	1	0	None
B0LM26	3.4.21.10	1	1	1	1	0	0	0	1	0	std
B0LM28	3.4.21.10	1	1	1	1	0	0	0	1	0	std
B0LM09	3.4.21.10	1	1	1	1	0	0	0	1	0	std
B2NIW3	1.1.1.44	0	0	0	0	0	1	0	1	0	None
B0LM32	3.4.21.10	1	1	1	1	0	0	0	1	0	std
B0LM38	3.4.21.10	1	1	1	1	0	0	0	1	0	std
B0LM37	3.4.21.10	1	1	1	1	0	0	0	1	0	std
B5AS42	1.13.11.1	0	0	0	0	0	1	0	1	0	None
B5AS49	1.13.11.1	0	0	0	0	0	1	0	1	0	None
P53760	2.3.1.43	0	0	0	0	0	1	0	1	0	None
A9UC96	1.10.3.2	0	0	0	0	0	1	0	1	0	None
B0LM07	3.4.21.10	-1	1	1	0	1	0	0	1	0	std
B0LM33	3.4.21.10	1	1	1	1	0	0	0	1	0	std
B5AS46	1.13.11.1	0	0	0	0	0	1	0	1	0	None
B5AS52	1.13.11.1	0	0	0	0	0	1	0	1	0	None
B5AS38	1.13.11.1	0	0	0	0	0	1	0	1	0	None
A5JHE4	3.5.4.27	0	0	0	0	0	1	0	1	0	None
B1P5P5	1.2.1.41	0	0	0	0	0	1	0	1	0	None
B1P5P6	1.2.1.41	0	0	0	0	0	1	0	1	0	None
B1P5P4	1.2.1.41	0	0	0	0	0	1	0	1	0	None
B1P5P3	1.2.1.41	0	0	0	0	0	1	0	1	0	None
B1P5P7	1.2.1.41	0	0	0	0	0	1	0	1	0	None
A5YV04	1.14.13.7	0	0	0	0	0	1	0	1	0	None
A5YV05	1.14.13.7	0	0	0	0	0	1	0	1	0	None
D2WEY7	2.8.3.8	0	0	0	0	0	1	0	1	0	None
D2WEY8	2.8.3.8	0	0	0	0	0	1	0	1	0	None
B3GEB8	2.3.1.156	0	0	0	0	0	1	0	1	0	None
Q5J1P0	2.4.2.31	0	0	0	0	0	1	0	1	0	None
B7UB89	3.2.1.14	0	0	0	0	0	1	0	1	0	None
Q95646	2.7.4.1	-1	-1	-1	0	1	0	0	1	0	std
P85084	3.2.1.14	1	1	1	1	0	0	1	1	0	std
Q8LWE9	1.9.3.1	0	0	0	0	0	1	0	1	0	None
Q6QF57	1.13.11.39	0	0	0	0	0	1	0	1	0	None
A8YPA6	1.14.12.13	0	0	0	0	0	1	0	1	0	None
B5AS44	1.13.11.1	0	0	0	0	0	1	0	1	0	None
G1K3P5	1.1.1.B52	0	0	0	0	0	1	0	1	0	None
A5YWK4	1.14.12.18	0	0	0	0	0	1	0	1	0	None
E7E815	3.4.22.28	0	0	0	0	0	1	0	1	0	None
B0LM30	3.4.21.10	0	0	0	0	0	1	0	1	0	None
B0LM12	3.4.21.10	-1	1	1	0	1	0	0	1	0	std
B0LM14	3.4.21.10	1	1	1	1	0	0	0	1	0	std
B0LM19	3.4.21.10	1	1	1	1	0	0	0	1	0	std
B0LM36	3.4.21.10	1	1	1	1	0	0	0	1	0	std
B0LM11	3.4.21.10	1	1	1	1	0	0	0	1	0	std
Q5XTP4	4.1.3.1	1	1	1	1	0	0	0	1	0	std
D7P5D9	3.1.4.4	0	0	0	0	0	1	0	1	0	None
D0PQ37	1.14.13.79	0	0	0	0	0	1	0	1	0	None
A5YWK5	1.14.12.18	0	0	0	0	0	1	0	1	0	None
Q8AYI5	3.1.3.11	0	0	0	0	0	1	0	1	0	None
B5AS51	1.13.11.1	0	0	0	0	0	1	0	1	0	None
Q0G9P7	2.7.7.48	0	0	0	0	0	1	0	1	0	None
B0LM13	3.4.21.10	1	1	1	1	0	0	0	1	0	std
P37836	2.3.1.54	0	0	0	0	0	1	0	1	0	None
B5AS41	1.13.11.1	0	0	0	0	0	1	0	1	0	None
Q96549	3.2.1.15	0	0	0	0	0	1	0	1	0	None
B5AS37	1.13.11.1	0	0	0	0	0	1	0	1	0	None
C1KCC8	4.1.99.3	0	0	0	0	0	1	0	1	0	None
B1P5P8	1.2.1.41	0	0	0	0	0	1	0	1	0	None
Q7LZQ1	3.2.1.17	1	1	1	1	0	0	1	1	0	std
Q4ZHQ0	1.14.15.3	0	0	0	0	0	1	0	1	0	None
P60193	3.1.26.11	0	0	0	0	0	1	0	1	0	None
Q1HL02	2.7.7.4	0	0	0	0	0	1	0	1	0	None
C7S854	1.14.11.19	0	0	0	0	0	1	0	1	0	None
B8XPY6	2.7.4.22	0	0	0	0	0	1	0	1	0	None
A7L9S7	1.14.13.7	0	0	0	0	0	1	0	1	0	None
A7L9T0	1.14.13.7	0	0	0	0	0	1	0	1	0	None
A7L9S9	1.14.13.7	0	0	0	0	0	1	0	1	0	None
A5Z0R5	1.14.13.7	0	0	0	0	0	1	0	1	0	None
A7L9S8	1.14.13.7	0	0	0	0	0	1	0	1	0	None
A5Z0R4	1.14.13.7	0	0	0	0	0	1	0	1	0	None
A8CGP1	3.2.1.6	-1	-1	-1	0	1	0	0	1	0	std
A5LGE3	1.1.3.13	0	0	0	0	0	1	0	1	0	None
A7Y9V0	2.7.7.42	0	0	0	0	0	1	0	1	0	None
B7ZF08	3.1.1.7	0	0	0	0	0	1	0	1	0	None
Q8WS25	2.5.1.10	0	0	0	0	0	1	0	1	0	None
B0LM17	3.4.21.10	0	0	0	0	0	1	0	1	0	None
B0LM24	3.4.21.10	0	0	0	0	0	1	0	1	0	None
B0LM29	3.4.21.10	1	1	1	1	0	0	0	1	0	std
B0LM18	3.4.21.10	1	1	1	1	0	0	0	1	0	std
Q27646	1.2.1.12	0	0	0	0	0	1	0	1	0	None
Q90Z53	1.21.99.3	0	0	0	0	0	1	0	1	0	None
Q1XHJ3	1.13.11.51	0	0	0	0	0	1	0	1	0	None
A5YWK3	1.14.12.18	0	0	0	0	0	1	0	1	0	None
Q845F9	2.5.1.47	0	0	0	0	0	1	0	1	0	None
B0LM23	3.4.21.10	1	1	1	1	0	0	0	1	0	std
B5AS45	1.13.11.1	0	0	0	0	0	1	0	1	0	None
B5AS50	1.13.11.1	0	0	0	0	0	1	0	1	0	None
Q2THT8	4.2.1.11	0	0	0	0	0	1	0	1	0	None
Q7X0G8	1.2.99.2	0	0	0	0	0	1	0	1	0	None
B0LM35	3.4.21.10	1	1	1	1	0	0	0	1	0	std
B5AS43	1.13.11.1	0	0	0	0	0	1	0	1	0	None
Q10743	3.4.24.81	1	1	1	1	0	0	0	1	0	std
B5AS55	1.13.11.1	0	0	0	0	0	1	0	1	0	None
Q708F7	3.4.22.44	0	0	0	0	0	1	0	1	0	None
C1J5N1	2.5.1.32	0	0	0	0	0	1	0	1	0	None
D3JBW0	2.4.1.140	0	0	0	0	0	1	0	1	0	None
L7MTK1	3.3.2.1	0	0	0	0	0	1	0	1	0	None
A7XW33	2.7.4.1	0	0	0	0	0	1	0	1	0	None
D0E815	1.13.11.78	0	0	0	0	0	1	0	1	0	None
P17571	1.7.1.1	1	1	1	1	0	0	0	1	0	std
A5YWJ4	1.14.12.18	0	0	0	0	0	1	0	1	0	None
Q7X0G9	1.2.99.2	0	0	0	0	0	1	0	1	0	None
A5YWJ1	1.14.12.18	0	0	0	0	0	1	0	1	0	None
B0LM15	3.4.21.10	-1	1	1	0	1	0	0	1	0	std
Q2ENF7	1.14.13.52	0	0	0	0	0	1	0	1	0	None
B0LM22	3.4.21.10	1	1	1	1	0	0	0	1	0	std
B0LM06	3.4.21.10	-1	1	1	0	1	0	0	1	0	std
B0LM25	3.4.21.10	1	1	1	1	0	0	0	1	0	std
B0LM27	3.4.21.10	1	1	1	1	0	0	0	1	0	std
B0LM31	3.4.21.10	1	1	1	1	0	0	0	1	0	std
Q2EN04	4.4.1.14	0	0	0	0	0	1	0	1	0	None
A2VBB6	2.7.4.1	0	0	0	0	0	1	0	1	0	None
Q7XJB3	4.1.1.15	0	0	0	0	0	1	0	1	0	None
B0LM10	3.4.21.10	1	1	1	1	0	0	0	1	0	std
B5AS40	1.13.11.1	0	0	0	0	0	1	0	1	0	None
A8JZC4	1.8.99.2	0	0	0	0	0	1	0	1	0	None
A9XDF4	3.4.21.108	0	0	0	0	0	1	0	1	0	None
E1UJ48	3.4.22.15	0	0	0	0	0	1	0	1	0	None
B0LM20	3.4.21.10	0	0	0	0	0	1	0	1	0	None
B0LM21	3.4.21.10	0	0	0	0	0	1	0	1	0	None
L7PYQ2	3.1.1.6	0	0	0	0	0	1	0	1	0	None
B0B758	4.1.1.39	1	1	1	1	0	0	0	1	0	std
B5AS48	1.13.11.1	0	0	0	0	0	1	0	1	0	None
A7BK09	6.3.4.3	0	0	0	0	0	1	0	1	0	None
Q9EV64	3.5.1.4	0	0	0	0	0	1	0	1	0	None
R4QR01	3.4.21.9	1	1	1	1	0	0	0	1	0	std
P84853	3.2.2.22	1	1	1	1	0	0	1	1	0	std
A0PGT6	3.1.2.14	0	0	0	0	0	1	0	1	0	None
A9ZMJ8	1.14.11.23	0	0	0	0	0	1	0	1	0	None
C3W4M2	1.13.11.2	0	0	0	0	0	1	0	1	0	None
Q9SB10	2.1.1.53	0	0	0	0	0	1	0	1	0	None
Q7M135	3.4.21.50	1	1	1	1	0	0	1	1	0	std
A5YWK2	1.14.12.18	0	0	0	0	0	1	0	1	0	None
A5YWJ0	1.14.12.18	0	0	0	0	0	1	0	1	0	None
Q8GRC1	1.14.12.15	0	0	0	0	0	1	0	1	0	None
P00543	2.7.10.2	1	1	1	1	0	0	1	1	0	std
C0KXH0	3.6.3.9	0	0	0	0	0	1	0	1	0	None
Q2PZI2	2.6.1.19	0	0	0	0	0	1	0	1	0	None
C3W4L8	1.13.11.2	0	0	0	0	0	1	0	1	0	None
Q7SIG2	3.4.21.1	1	1	1	1	0	0	1	1	0	std
A5LGF1	1.1.3.13	0	0	0	0	0	1	0	1	0	None
A0PGT7	3.1.2.14	0	0	0	0	0	1	0	1	0	None
A7BK10	6.3.4.3	0	0	0	0	0	1	0	1	0	None
Q9AHR6	6.3.4.3	0	0	0	0	0	1	0	1	0	None
P0DJE2	3.4.24.B38	-1	-1	-1	0	1	0	1	1	0	std
Q6B4R4	3.4.21.9	1	1	1	1	0	0	0	1	0	std
Q5CSM7	2.7.1.40	0	0	0	0	0	1	0	1	0	None
A9ZMJ2	2.3.1.74	0	0	0	0	0	1	0	1	0	None
B0F3R6	1.2.1.12	1	1	1	1	0	0	0	1	0	std
Q5MYA1	2.3.1.30	0	0	0	0	0	1	0	1	0	None
B5BTH5	2.4.1.91	0	0	0	0	0	1	0	1	0	None
Q2VA10	3.6.3.16	0	0	0	0	0	1	0	1	0	None
D0PQ48	1.14.13.79	0	0	0	0	0	1	0	1	0	None
Q1XHJ2	1.13.11.51	0	0	0	0	0	1	0	1	0	None
Q9TT92	3.4.24.B12	0	0	0	0	0	1	0	1	0	None
D0FL93	4.2.3.6	0	0	0	0	0	1	0	1	0	None
B2KYA4	6.2.1.12	0	0	0	0	0	1	0	1	0	None
B2KYB6	6.2.1.12	0	0	0	0	0	1	0	1	0	None
B2KY81	6.2.1.12	0	0	0	0	0	1	0	1	0	None
Q3YJ63	1.14.18.1	0	0	0	0	0	1	0	1	0	None
B2KY86	6.2.1.12	0	0	0	0	0	1	0	1	0	None
A5YWJ8	1.14.12.18	0	0	0	0	0	1	0	1	0	None
B0B766	4.1.1.39	1	1	1	1	0	0	0	1	0	std
Q7RRT0	5.3.4.1	0	0	0	0	0	1	0	1	0	None
Q27735	2.5.1.15	0	0	0	0	0	1	0	1	0	None
Q5ILH4	1.16.1.1	0	0	0	0	0	1	0	1	0	None
Q9M4D3	2.7.7.38	1	1	1	1	0	0	0	1	0	std
B0F3R3	1.2.1.12	1	1	1	1	0	0	0	1	0	std
B0LS89	3.2.1.14	0	0	0	0	0	1	0	1	0	None
Q9AHR5	6.3.4.3	0	0	0	0	0	1	0	1	0	None
C7EP38	1.3.7.7	0	0	0	0	0	1	0	1	0	None
Q9AHR8	6.3.4.3	0	0	0	0	0	1	0	1	0	None
Q8GIN9	6.3.4.3	0	0	0	0	0	1	0	1	0	None
Q4ZHV1	3.4.22.59	0	0	0	0	0	1	0	1	0	None
P55232	2.7.7.27	0	0	0	0	0	1	0	1	0	None
Q9AHR4	6.3.4.3	0	0	0	0	0	1	0	1	0	None
F8SUI8	3.1.1.73	0	0	0	0	0	1	0	1	0	None
Q27865	2.7.6.3	0	0	0	0	0	1	0	1	0	None
Q9S4V7	2.4.99.18	0	0	0	0	0	1	0	1	0	None
C3W4M3	1.13.11.2	0	0	0	0	0	1	0	1	0	None
Q67ZJ4	5.1.3.6	0	0	0	0	0	1	0	1	0	None
B0F3R2	1.2.1.12	1	1	1	1	0	0	0	1	0	std
Q8AV11	3.4.21.4	1	1	1	1	0	0	0	1	0	std
Q42432	1.4.3.21	0	0	0	0	0	1	0	1	0	None
Q5V9U8	3.4.21.118	0	0	0	0	0	1	0	1	0	None
Q5V9S7	3.4.21.118	0	0	0	0	0	1	0	1	0	None
Q49K92	2.5.1.7	0	0	0	0	0	1	0	1	0	None
Q95446	3.4.22.70	0	0	0	0	0	1	0	1	0	None
Q2LC82	5.1.3.5	0	0	0	0	0	1	0	1	0	None
D0PQ50	1.14.13.79	0	0	0	0	0	1	0	1	0	None
D0PQ47	1.14.13.79	0	0	0	0	0	1	0	1	0	None
D0PQ44	1.14.13.79	0	0	0	0	0	1	0	1	0	None
Q5GHR5	2.4.1.183	0	0	0	0	0	1	0	1	0	None
Q5GHR3	2.4.1.183	0	0	0	0	0	1	0	1	0	None
Q5GHR4	2.4.1.183	0	0	0	0	0	1	0	1	0	None
Q5GHR7	2.4.1.183	0	0	0	0	0	1	0	1	0	None
Q8HJI1	1.9.3.1	0	0	0	0	0	1	0	1	0	None
Q66PN2	3.1.3.24	0	0	0	0	0	1	0	1	0	None
D6MPF1	2.4.1.115	0	0	0	0	0	1	0	1	0	None
H9MFM9	1.14.99.22	0	0	0	0	0	1	0	1	0	None
B2KY95	6.2.1.12	0	0	0	0	0	1	0	1	0	None
B2KY80	6.2.1.12	0	0	0	0	0	1	0	1	0	None
F2VYD2	4.1.99.3	0	0	0	0	0	1	0	1	0	None
W5P0Z2	3.4.24.14	0	0	0	0	0	1	0	1	0	None
A8UHA2	5.4.99.8	0	0	0	0	0	1	0	1	0	None
B0F3R1	1.2.1.12	1	1	1	1	0	0	0	1	0	std
Q6DUE5	3.6.5.2	0	0	0	0	0	1	0	1	0	None
Q8GMP9	6.3.4.3	0	0	0	0	0	1	0	1	0	None
Q9AHR7	6.3.4.3	0	0	0	0	0	1	0	1	0	None
A7BK11	6.3.4.3	0	0	0	0	0	1	0	1	0	None
A1Y9I5	4.1.3.34	0	0	0	0	0	1	0	1	0	None
A1XKT5	3.6.5.2	0	0	0	0	0	1	0	1	0	None
Q2PWV2	1.14.13.88	0	0	0	0	0	1	0	1	0	None
Q2PWV1	1.14.13.88	0	0	0	0	0	1	0	1	0	None
Q2PWV4	1.14.13.88	0	0	0	0	0	1	0	1	0	None
Q2PWV0	1.14.13.88	0	0	0	0	0	1	0	1	0	None
Q2PWV3	1.14.13.88	0	0	0	0	0	1	0	1	0	None
H8ZM71	4.2.3.B25	-1	-1	-1	0	1	0	0	1	0	std
Q8GJ02	6.3.4.3	0	0	0	0	0	1	0	1	0	None
A7X9R7	3.6.3.4	0	0	0	0	0	1	0	1	0	None
C3W4M0	1.13.11.2	0	0	0	0	0	1	0	1	0	None
B0F3R4	1.2.1.12	1	1	1	1	0	0	0	1	0	std
A7BK15	6.3.4.3	0	0	0	0	0	1	0	1	0	None
Q8WZB8	2.3.1.30	0	0	0	0	0	1	0	1	0	None
Q7M0F8	2.3.2.13	0	0	0	0	0	1	0	1	0	None
A7BK04	6.3.4.3	0	0	0	0	0	1	0	1	0	None
A9UCA1	1.10.3.2	0	0	0	0	0	1	0	1	0	None
A9UCA2	1.10.3.2	0	0	0	0	0	1	0	1	0	None
B6HLU1	6.3.2.26	0	0	0	0	0	1	0	1	0	None
B3VZQ2	1.13.11.1	0	0	0	0	0	1	0	1	0	None
Q4JIM3	2.3.1.165	0	0	0	0	0	1	0	1	0	None
B3VZQ4	1.13.11.1	0	0	0	0	0	1	0	1	0	None
A5YWJ9	1.14.12.18	0	0	0	0	0	1	0	1	0	None
B0FN51	3.2.1.31	0	0	0	0	0	1	0	1	0	None
Q9MTQ6	1.3.1.80	0	0	0	0	0	1	0	1	0	None
Q3HW12	4.2.1.18	0	0	0	0	0	1	0	1	0	None
P24664	3.4.21.4	1	1	1	1	0	0	1	1	0	std
Q1HKZ6	1.1.3.6	0	0	0	0	0	1	0	1	0	None
Q9I8D3	3.1.3.11	0	0	0	0	0	1	0	1	0	None
B5U883	2.1.1.11	0	0	0	0	0	1	0	1	0	None
Q9L2M4	3.1.3.2	0	0	0	0	0	1	0	1	0	None
Q0MSI2	2.7.12.2	0	0	0	0	0	1	0	1	0	None
A7BK12	6.3.4.3	0	0	0	0	0	1	0	1	0	None
A7BK08	6.3.4.3	0	0	0	0	0	1	0	1	0	None
Q8X1C2	2.7.7.48	0	0	0	0	0	1	0	1	0	None
C3W4L9	1.13.11.2	0	0	0	0	0	1	0	1	0	None
C3W4M4	1.13.11.2	0	0	0	0	0	1	0	1	0	None
Q8GNY2	2.5.1.7	0	0	0	0	0	1	0	1	0	None
Q99PU6	1.2.4.4	0	0	0	0	0	1	0	1	0	None
Q84QG5	2.3.1.64	0	0	0	0	0	1	0	1	0	None
A7LBQ5	1.13.11.1	0	0	0	0	0	1	0	1	0	None
C1KCC9	4.1.99.3	0	0	0	0	0	1	0	1	0	None
Q9F657	3.1.3.8	0	0	0	0	0	1	0	1	0	None
Q86PK0	2.7.11.12	0	0	0	0	0	1	0	1	0	None
Q9BQU3	3.1.3.46	0	0	0	0	0	1	0	1	0	None
Q7M3G2	5.99.1.3	0	0	0	0	0	1	0	1	0	None
C3W4M5	1.13.11.2	0	0	0	0	0	1	0	1	0	None
Q9M3Y3	4.1.1.31	0	0	0	0	0	1	0	1	0	None
A2TC23	1.2.4.1	0	0	0	0	0	1	0	1	0	None
A9ZMJ6	1.14.13.21	0	0	0	0	0	1	0	1	0	None
Q6H8W9	4.2.2.1	0	0	0	0	0	1	0	1	0	None
Q74253	1.1.99.18	0	0	0	0	0	1	0	1	0	None
O97932	2.6.1.42	1	1	1	1	0	0	0	1	0	std
B5TYS8	1.14.13.142	0	0	0	0	0	1	0	1	0	None
E3TB06	1.14.13.93	0	0	0	0	0	1	0	1	0	None
Q6RFH7	2.3.1.54	0	0	0	0	0	1	0	1	0	None
Q6H8X1	4.2.2.1	0	0	0	0	0	1	0	1	0	None
Q95045	2.4.2.3	0	0	0	0	0	1	0	1	0	None
Q6H8X7	4.2.2.1	0	0	0	0	0	1	0	1	0	None
C7SFH0	3.6.3.26	0	0	0	0	0	1	0	1	0	None
Q0ZA00	3.5.2.6	0	0	0	0	0	1	0	1	0	None
C7F6Y1	3.1.1.20	0	0	0	0	0	1	0	1	0	None
Q2HQS3	1.2.1.9	0	0	0	0	0	1	0	1	0	None
Q2HQR9	1.2.1.9	0	0	0	0	0	1	0	1	0	None
Q2HQR6	1.2.1.9	0	0	0	0	0	1	0	1	0	None
P93199	3.2.1.26	0	0	0	0	0	1	0	1	0	None
O42411	1.21.99.4	-1	-1	-1	0	1	0	0	1	0	ext
Q4KTA6	3.6.1.29	0	0	0	0	0	1	0	1	0	None
Q8VWZ6	3.1.3.7	0	0	0	0	0	1	0	1	0	None
Q6H8X2	4.2.2.1	0	0	0	0	0	1	0	1	0	None
Q41406	4.1.1.39	1	1	1	1	0	0	0	1	0	std
A2SY66	3.2.1.119	-1	-1	1	0	1	0	0	1	0	std
Q9RM76	2.4.2.B12	0	0	0	0	0	1	0	1	0	None
A5YWJ6	1.14.12.18	0	0	0	0	0	1	0	1	0	None
Q9QH18	2.4.1.122	0	0	0	0	0	1	0	1	0	None
Q3ZJN3	2.5.1.18	0	0	0	0	0	1	0	1	0	None
E0Y9H8	3.5.99.7	0	0	0	0	0	1	0	1	0	None
B3Y9H2	2.3.1.50	0	0	0	0	0	1	0	1	0	None
Q41370	2.7.7.8	0	0	0	0	0	1	0	1	0	None
B2C4H2	3.2.1.63	0	0	0	0	0	1	0	1	0	None
Q67C42	1.4.1.2	0	0	0	0	0	1	0	1	0	None
Q67C43	1.4.1.2	0	0	0	0	0	1	0	1	0	None
Q307Q4	3.2.1.28	0	0	0	0	0	1	0	1	0	None
Q6H8Y1	4.2.2.1	0	0	0	0	0	1	0	1	0	None
Q0KKP4	1.14.13.70	0	0	0	0	0	1	0	1	0	None
Q6H8X6	4.2.2.1	0	0	0	0	0	1	0	1	0	None
Q1W758	3.5.2.6	1	1	1	1	0	0	0	1	0	std
B2NIW1	1.1.1.44	0	0	0	0	0	1	0	1	0	None
Q6H8X4	4.2.2.1	0	0	0	0	0	1	0	1	0	None
Q32UL2	4.1.1.22	0	0	0	0	0	1	0	1	0	None
Q6BD91	1.2.1.8	0	0	0	0	0	1	0	1	0	None
C5IGQ7	3.2.1.41	1	1	1	1	0	0	0	1	0	std
Q5K1Y1	1.14.15.3	0	0	0	0	0	1	0	1	0	None
B2NIW4	1.1.1.44	0	0	0	0	0	1	0	1	0	None
Q6H8W8	4.2.2.1	0	0	0	0	0	1	0	1	0	None
A0FDH8	4.1.3.22	0	0	0	0	0	1	0	1	0	None
Q962G8	2.4.1.18	0	0	0	0	0	1	0	1	0	None
C1K3M8	3.4.22.34	0	0	0	0	0	1	0	1	0	None
Q7YT17	3.2.1.17	1	1	1	1	0	0	0	1	0	std
P80190	3.2.1.17	1	1	1	1	0	0	1	1	0	std
Q9SXY8	3.2.1.39	0	0	0	0	0	1	0	1	0	None
P10182	3.5.1.38	1	1	1	1	0	0	1	1	0	std
B3GEB4	2.3.1.156	0	0	0	0	0	1	0	1	0	None
B3FES3	6.2.1.12	0	0	0	0	0	1	0	1	0	None
A1XKS8	3.6.5.2	0	0	0	0	0	1	0	1	0	None
A2TK72	3.4.24.B39	-1	-1	-1	0	1	0	0	1	0	std
Q6JX17	4.1.1.39	0	0	0	0	0	1	0	1	0	None
Q9P9N0	2.1.1.249	0	0	0	0	0	1	0	1	0	None
Q9P9M9	2.1.1.249	0	0	0	0	0	1	0	1	0	None
P94458	3.5.2.6	1	1	1	1	0	0	0	1	0	std
A0FDI6	4.1.3.22	0	0	0	0	0	1	0	1	0	None
Q95KP4	3.1.1.26	1	1	1	1	0	0	0	1	0	std
Q9UUP4	2.5.1.15	1	1	1	1	0	0	0	1	0	std
Q2HQR4	1.2.1.9	0	0	0	0	0	1	0	1	0	None
Q03238	3.4.21.B2	-1	-1	-1	0	1	0	0	1	0	std
Q45NF5	1.14.18.1	0	0	0	0	0	1	0	1	0	None
Q5K1Y2	1.14.15.3	0	0	0	0	0	1	0	1	0	None
A7TWS5	2.4.1.22	0	0	0	0	0	1	0	1	0	None
Q8J255	3.1.3.8	1	1	1	1	0	0	0	1	0	std
E3TB07	1.14.13.93	0	0	0	0	0	1	0	1	0	None
P53449	4.1.2.13	0	0	0	0	0	1	0	1	0	None
Q2HQS4	1.2.1.9	0	0	0	0	0	1	0	1	0	None
Q2HQR5	1.2.1.9	0	0	0	0	0	1	0	1	0	None
Q6X5R6	1.13.11.12	1	1	1	1	0	0	0	1	0	std
C7T4G8	1.14.13.79	0	0	0	0	0	1	0	1	0	None
Q27J87	2.4.1.212	0	0	0	0	0	1	0	1	0	None
F1SS93	3.4.22.27	1	1	1	1	0	0	0	1	0	std
Q6H8X0	4.2.2.1	0	0	0	0	0	1	0	1	0	None
B8Y8L2	2.7.11.31	0	0	0	0	0	1	0	1	0	None
P83654	3.4.22.B50	-1	-1	-1	0	1	0	1	1	0	std
B0FTZ8	3.1.1.3	0	0	0	0	0	1	0	1	0	None
P84496	3.2.1.17	1	1	1	1	0	0	0	1	0	std
Q7LZQ2	3.2.1.17	1	1	1	1	0	0	1	1	0	std
Q9FT16	3.1.2.14	0	0	0	0	0	1	0	1	0	None
Q5XJZ8	1.11.1.9	1	1	1	1	0	0	0	1	0	std
M1E1F3	5.4.99.11	0	0	0	0	0	1	0	1	0	None
M1E1F7	5.4.99.11	0	0	0	0	0	1	0	1	0	None
Q2EH92	1.20.9.1	0	0	0	0	0	1	0	1	0	None
Q5UFR5	4.6.1.1	0	0	0	0	0	1	0	1	0	None
Q4CW46	6.1.1.11	0	0	0	0	0	1	0	1	0	None
Q2HQR7	1.2.1.9	0	0	0	0	0	1	0	1	0	None
Q2HQS1	1.2.1.9	0	0	0	0	0	1	0	1	0	None
Q2HQR8	1.2.1.9	0	0	0	0	0	1	0	1	0	None
Q9M685	1.10.3.3	0	0	0	0	0	1	0	1	0	None
A5LGF4	1.1.3.13	0	0	0	0	0	1	0	1	0	None
P10742	3.1.3.2	0	0	0	0	0	1	0	1	0	None
P16088	3.4.23.B4	-1	-1	-1	0	1	0	1	1	0	std
X4Z0F5	3.4.23.45	0	0	0	0	0	1	0	1	0	None
C7DXW7	3.1.4.17	0	0	0	0	0	1	0	1	0	None
Q6H8X8	4.2.2.1	0	0	0	0	0	1	0	1	0	None
Q50J35	2.4.99.8	0	0	0	0	0	1	0	1	0	None
Q6H8X5	4.2.2.1	0	0	0	0	0	1	0	1	0	None
A9LS51	5.4.4.2	0	0	0	0	0	1	0	1	0	None
Q94BH5	1.1.1.71	0	0	0	0	0	1	0	1	0	None
Q42859	2.7.7.27	0	0	0	0	0	1	0	1	0	None
E9NH33	2.1.1.255	0	0	0	0	0	1	0	1	0	None
P26315	3.4.23.B13	-1	-1	-1	0	1	0	1	1	0	std
A1YN96	3.4.21.62	-1	1	1	0	1	0	0	1	0	std
I4IY26	3.2.1.78	0	0	0	0	0	1	0	1	0	None
Q2HQS0	1.2.1.9	0	0	0	0	0	1	0	1	0	None
Q2HQR3	1.2.1.9	0	0	0	0	0	1	0	1	0	None
E0D7I2	3.1.4.4	0	0	0	0	0	1	0	1	0	None
P39475	1.4.1.4	0	0	0	0	0	1	0	1	0	None
B0F3R5	1.2.1.12	0	0	0	0	0	1	0	1	0	None
Q88895	3.5.1.98	0	0	0	0	0	1	0	1	0	None
E9NH31	2.1.1.255	0	0	0	0	0	1	0	1	0	None
E3TB04	1.14.13.93	0	0	0	0	0	1	0	1	0	None
Q9FKW6	1.18.1.2	1	1	1	1	0	0	1	1	0	std
Q90WG6	2.7.7.43	1	1	1	1	0	0	1	1	0	std
Q5I0C3	6.4.1.4	1	1	1	1	0	0	1	1	0	std
P55263	2.7.1.20	1	1	1	1	0	0	1	1	0	std
Q8NJ23	2.7.1.137	0	0	0	0	0	1	0	1	0	None
P26696	2.7.11.24	1	1	1	1	0	0	1	1	0	std
Q27402	2.1.1.151	0	0	0	0	0	1	0	1	0	None
A7TZ36	3.4.22.43	0	0	0	0	0	1	0	1	0	None
Q923X3	3.4.24.86	1	1	1	1	0	0	0	1	0	std
Q1EGY6	3.1.4.46	0	0	0	0	0	1	0	1	0	None
Q9UVV3	1.14.19.47	0	0	0	0	0	1	0	1	0	None
P15651	1.3.8.1	1	1	1	1	0	0	1	1	0	std
P27545	2.3.1.24	0	0	0	0	0	1	0	1	0	None
P27361	2.7.11.24	1	1	1	1	0	0	1	1	0	std
Q43056	5.5.1.6	1	1	1	1	0	0	1	1	0	std
P93841	2.7.1.148	1	1	1	1	0	0	0	1	0	std
Q8AXN4	3.4.17.1	1	1	1	1	0	0	0	1	0	std
C8CK11	5.4.2.8	1	1	1	1	0	0	0	1	0	std
P27544	2.3.1.24	0	0	0	0	0	1	0	1	0	None
Q9FVA2	6.3.2.3	0	0	0	0	0	1	0	1	0	None
O14772	2.7.7.30	1	1	1	1	0	0	1	1	0	std
Q10Q09	3.1.4.1	0	0	0	0	0	1	0	1	0	None
Q9NYR8	1.1.1.300	1	1	1	1	0	0	1	1	0	std
Q6ZG77	4.1.1.20	0	0	0	0	0	1	0	1	0	None
Q2PP43	5.3.99.6	0	0	0	0	0	1	0	1	0	None
Q6ZRP7	1.8.3.2	1	1	1	1	0	0	1	1	0	std
P83448	1.97.1.1	0	0	0	0	0	1	0	1	0	None
I7GUL1	2.5.1.9	0	0	0	0	0	1	0	1	0	None
Q82730	2.4.1.46	0	0	0	0	0	1	0	1	0	None
Q6U6G6	2.5.1.18	0	0	0	0	0	1	0	1	0	None
Q30LK7	2.4.1.16	0	0	0	0	0	1	0	1	0	None
Q6PSM6	3.4.21.89	0	0	0	0	0	1	0	1	0	None
Q70TD4	1.9.3.1	0	0	0	0	0	1	0	1	0	None
Q5U921	2.8.3.B1	-1	-1	-1	0	1	0	0	1	0	std
E9NH27	2.1.1.255	0	0	0	0	0	1	0	1	0	None
B2LSE7	3.1.4.11	0	0	0	0	0	1	0	1	0	None
C1K6P2	3.1.3.1	1	1	1	1	0	0	0	1	0	std
P98183	1.14.13.73	0	0	0	0	0	1	0	1	0	None
Q8IWW8	1.1.99.24	1	1	1	1	0	0	1	1	0	std
Q8N4L2	3.1.3.78	1	1	1	1	0	0	1	1	0	std
Q75N94	1.3.8.4	0	0	0	0	0	1	0	1	0	None
O23939	1.3.1.105	1	1	1	1	0	0	1	1	0	std
P52788	2.5.1.22	1	1	1	1	0	0	1	1	0	std
Q8L6H4	5.3.99.6	0	0	0	0	0	1	0	1	0	None
Q4S8G1	2.7.11.19	0	0	0	0	0	1	0	1	0	None
A1XKT6	3.6.5.2	0	0	0	0	0	1	0	1	0	None
Q9EQK7	2.1.1.100	1	1	1	1	0	0	1	1	0	std
D3KYU3	2.1.1.255	1	1	1	1	0	0	1	1	0	std
Q00796	1.1.1.14	1	1	1	1	0	0	1	1	0	std
B8XPY7	2.5.1.10	1	1	1	1	0	0	0	1	0	std
Q13523	2.7.11.1	1	1	1	1	0	0	1	1	0	std
Q8W4P1	2.7.11.22	1	1	1	1	0	0	1	1	0	std
P93832	1.1.1.85	1	1	1	1	0	0	1	1	0	std
Q6BD86	1.2.1.8	1	1	1	1	0	0	0	1	0	std
D0FK43	1.14.18.3	0	0	0	0	0	1	0	1	0	None
D0FKJ4	1.14.18.3	0	0	0	0	0	1	0	1	0	None
Q9NTJ4	3.2.1.24	1	1	1	1	0	0	1	1	0	std
D0FK65	1.14.18.3	0	0	0	0	0	1	0	1	0	None
J9XTR7	3.5.2.6	0	0	0	0	0	1	0	1	0	None
D0FK39	1.14.18.3	0	0	0	0	0	1	0	1	0	None
D0FKK3	1.14.18.3	0	0	0	0	0	1	0	1	0	None
D0FK67	1.14.18.3	0	0	0	0	0	1	0	1	0	None
Q6SLM1	3.1.1.4	0	0	0	0	0	1	0	1	0	None
Q946Z9	1.14.11.2	0	0	0	0	0	1	0	1	0	None
B0L9J2	2.7.2.4	1	1	1	1	0	0	0	1	0	std
Q4PJW6	2.5.1.91	-1	1	1	0	1	0	0	1	0	std
F1NGT3	3.4.24.35	1	1	1	1	0	0	0	1	0	std
A9ZMJ4	1.1.1.219	0	0	0	0	0	1	0	1	0	None
A4F2S5	3.2.1.11	0	0	0	0	0	1	0	1	0	None
B2NIW0	1.1.1.44	0	0	0	0	0	1	0	1	0	None
Q15005	3.4.21.89	-1	-1	-1	0	1	0	1	1	0	std
O15382	2.6.1.42	1	1	1	1	0	0	1	1	0	std
O02691	1.1.1.135	-1	-1	-1	0	1	0	1	1	0	std
Q99714	1.1.1.35	1	1	1	1	0	0	1	1	0	std
Q7XR61	2.7.1.100	1	1	1	1	0	0	1	1	0	std
O42479	4.99.1.1	1	1	1	1	0	0	1	1	0	std
Q941I0	1.3.1.105	1	1	1	1	0	0	1	1	0	std
Q63009	2.1.1.319	-1	1	1	0	1	0	1	1	0	std
Q1KSF3	1.1.5.4	0	0	0	0	0	1	0	1	0	None
A4PB65	1.3.1.77	0	0	0	0	0	1	0	1	0	None
Q9FRX7	1.2.1.5	1	1	1	1	0	0	0	1	0	std
Q9NX46	3.2.1.143	1	1	1	1	0	0	1	1	0	std
P49914	6.3.3.2	1	1	1	1	0	0	1	1	0	std
A0A068FP44	2.1.1.319	-1	1	1	0	1	0	0	1	0	std
D4QEZ8	1.3.8.1	1	1	1	1	0	0	0	1	0	std
Q99MN9	6.4.1.3	1	1	1	1	0	0	1	1	0	std
P55264	2.7.1.20	1	1	1	1	0	0	1	1	0	std
P05166	6.4.1.3	1	1	1	1	0	0	1	1	0	std
P29102	1.1.1.85	1	1	1	1	0	0	1	1	0	std
B3VMH8	2.8.3.16	0	0	0	0	0	1	0	1	0	None
Q8X101	3.6.3.7	0	0	0	0	0	1	0	1	0	None
Q8WZP2	3.6.3.7	0	0	0	0	0	1	0	1	0	None
Q8X100	3.6.3.7	0	0	0	0	0	1	0	1	0	None
Q8X0Z9	3.6.3.7	0	0	0	0	0	1	0	1	0	None
P85513	4.2.2.25	0	0	0	0	0	1	0	1	0	None
Q8WZP1	3.6.3.7	0	0	0	0	0	1	0	1	0	None
Q9SE42	5.1.3.1	1	1	1	1	0	0	1	1	0	std
P09417	1.5.1.34	1	1	1	1	0	0	1	1	0	std
C8CK15	5.4.2.8	1	1	1	1	0	0	0	1	0	std
Q9L694	1.4.1.13	0	0	0	0	0	1	0	1	0	None
Q8WZN5	3.6.3.7	0	0	0	0	0	1	0	1	0	None
Q9SLN9	2.4.1.207	0	0	0	0	0	1	0	1	0	None
Q9UL25	3.6.5.2	0	0	0	0	0	1	0	1	0	None
Q16760	2.7.1.107	1	1	1	1	0	0	1	1	0	std
Q62925	2.7.12.2	-1	-1	-1	0	1	0	1	1	0	std
Q43772	2.7.7.9	1	1	1	1	0	0	1	1	0	std
B9A1H3	1.8.1.9	1	1	1	1	0	0	1	1	0	std
Q9R0E1	1.14.11.4	1	1	1	1	0	0	1	1	0	std
C8CK06	5.4.2.8	1	1	1	1	0	0	0	1	0	std
Q5MAD4	1.14.15.7	1	1	-1	1	0	0	0	1	0	std
P53349	2.7.11.25	1	1	1	1	0	0	1	1	0	std
Q8IVS8	2.7.1.31	1	1	1	1	0	0	1	1	0	std
B5AAU3	4.2.3.5	1	1	1	1	0	0	0	1	0	std
P63085	2.7.11.24	1	1	1	1	0	0	1	1	0	std
P28482	2.7.11.24	1	1	1	1	0	0	1	1	0	std
P21708	2.7.11.24	1	1	1	1	0	0	1	1	0	std
A1E2F7	1.2.99.2	0	0	0	0	0	1	0	1	0	None
Q9Z0V6	1.11.1.15	1	1	1	1	0	0	1	1	0	std
Q9TYH4	3.4.21.34	0	0	0	0	0	1	0	1	0	None
Q8LH82	2.7.1.1	1	1	1	1	0	0	1	1	0	std
Q8NBJ5	2.4.1.50	1	1	1	1	0	0	1	1	0	std
Q6UBQ7	2.4.1.21	0	0	0	0	0	1	0	1	0	None
Q86X55	2.1.1.319	-1	1	1	0	1	0	1	1	0	std
Q96S44	2.7.11.1	1	1	1	1	0	0	1	1	0	std
C8CK12	5.4.2.8	1	1	1	1	0	0	0	1	0	std
Q1EDG4	4.6.1.12	1	1	1	1	0	0	0	1	0	std
Q5N800	1.1.1.294	0	0	0	0	0	1	0	1	0	None
Q09JB2	2.7.13.3	0	0	0	0	0	1	0	1	0	None
Q0GGX1	1.14.13.129	1	1	-1	1	0	0	0	1	0	std
Q548K3	2.5.1.29	-1	-1	-1	0	1	0	0	1	0	std
Q9GZR1	3.4.22.B74	-1	-1	-1	0	1	0	1	1	0	std
Q9LRE9	1.2.1.5	1	1	1	1	0	0	0	1	0	std
Q3ULF4	3.4.24.B18	-1	-1	-1	0	1	0	1	1	0	std
Q9Y162	3.6.4.6	1	1	1	1	0	0	0	1	0	std
Q6BD93	1.2.1.8	1	1	1	1	0	0	0	1	0	std
Q9SZZ8	1.14.13.129	1	1	1	1	0	0	1	1	0	std
Q4H116	3.6.5.2	0	0	0	0	0	1	0	1	0	None
Q49SP7	4.2.3.94	1	1	1	1	0	0	1	1	0	std
Q5TBB1	3.1.26.4	0	0	0	0	0	1	0	1	0	None
Q7TT16	2.7.1.151	1	1	1	1	0	0	1	1	0	std
Q9FKL9	2.4.1.207	0	0	0	0	0	1	0	1	0	None
B7FBH2	2.5.1.46	0	0	0	0	0	1	0	1	0	None
A0A0D9RRD7	3.6.5.2	0	0	0	0	0	1	0	1	0	None
Q96BP3	5.2.1.8	1	1	1	1	0	0	1	1	0	std
B8QBY2	1.14.13.93	1	1	-1	1	0	0	0	1	0	std
Q8WUD6	2.7.8.2	1	1	1	1	0	0	1	1	0	std
Q9VFS2	1.13.11.63	0	0	0	0	0	1	0	1	0	None
Q9UVY3	1.14.19.47	0	0	0	0	0	1	0	1	0	None
Q09JB6	2.7.13.3	1	1	1	1	0	0	0	1	0	std
Q7XZK7	2.4.1.18	1	1	1	1	0	0	0	1	0	std
Q49B44	3.6.3.27	0	0	0	0	0	1	0	1	0	None
Q6BD95	1.2.1.8	1	1	1	1	0	0	0	1	0	std
C5J3R8	1.1.1.12	1	1	1	1	0	0	1	1	0	std
Q6NUA1	2.1.1.320	-1	1	1	0	1	0	1	1	0	std
Q9SA14	1.1.1.85	1	1	1	1	0	0	1	1	0	std
Q09JB3	2.7.13.3	1	1	1	1	0	0	0	1	0	std
Q9LTG0	1.14.13.129	1	1	1	1	0	0	1	1	0	std
Q9QX60	2.7.1.113	1	1	1	1	0	0	1	1	0	std
Q13825	4.2.1.18	1	1	1	1	0	0	1	1	0	std
P10933	1.18.1.2	1	1	1	1	0	0	1	1	0	std
Q42768	2.2.1.6	1	1	1	1	0	0	0	1	0	std
Q7XZR1	2.5.1.6	1	1	1	1	0	0	1	1	0	std
Q6F3F1	2.5.1.6	1	1	1	1	0	0	1	1	0	std
Q6F3F3	2.5.1.6	1	1	1	1	0	0	1	1	0	std
Q6F3F0	2.5.1.6	1	1	1	1	0	0	1	1	0	std
Q3JP94	1.3.8.6	1	1	1	1	0	0	0	1	0	std
Q9M0M8	1.1.1.62	0	0	0	0	0	1	0	1	0	None
P9WQ80	2.6.1.62	1	1	1	1	0	0	0	1	0	std
Q8GZD5	2.4.1.207	1	1	1	1	0	0	0	1	0	std
Q949X7	4.1.1.20	1	1	1	1	0	0	1	1	0	std
P12955	3.4.13.9	1	1	1	1	0	0	1	1	0	std
O22527	3.1.1.14	1	1	1	1	0	0	1	1	0	std
Q2TAA5	2.4.1.131	1	1	1	1	0	0	1	1	0	std
Q9QUI0	3.6.5.2	0	0	0	0	0	1	0	1	0	None
A9ZMJ7	1.14.13.88	1	1	-1	1	0	0	0	1	0	std
A9XIW5	4.3.1.24	1	1	1	1	0	0	0	1	0	std
Q9FKL8	2.4.1.207	0	0	0	0	0	1	0	1	0	None
Q495W5	2.4.1.65	-1	1	1	0	1	0	1	1	0	std
P0CJ43	4.2.3.46	1	1	1	1	0	0	1	1	0	std
Q9FMT1	1.1.1.85	1	1	1	1	0	0	1	1	0	std
Q09JB8	2.7.13.3	1	1	1	1	0	0	0	1	0	std
Q6XZ79	2.7.1.4	1	1	1	1	0	0	1	1	0	std
P08134	3.6.5.2	0	0	0	0	0	1	0	1	0	None
Q5SDQ0	2.1.1.103	0	0	0	0	0	1	0	1	0	None
P93476	2.7.7.27	1	1	1	1	0	0	0	1	0	std
Q9EQ20	1.2.1.18	1	1	-1	1	0	0	1	1	0	std
Q93WY5	2.5.1.18	1	1	1	1	0	0	0	1	0	std
Q9JMF7	3.6.1.43	1	1	1	1	0	0	1	1	0	std
P17597	2.2.1.6	1	1	1	1	0	0	1	1	0	std
Q07407	2.7.10.1	1	1	1	1	0	0	1	1	0	std
Q86T03	3.1.3.78	1	1	1	1	0	0	1	1	0	std
Q91738	2.7.10.2	1	1	1	1	0	0	1	1	0	std
Q05397	2.7.10.2	1	1	1	1	0	0	1	1	0	std
O57478	4.99.1.1	1	1	1	1	0	0	1	1	0	std
Q7FAE1	1.1.1.295	1	1	1	1	0	0	1	1	0	std
P0A9V8	1.1.1.61	-1	-1	-1	0	1	0	1	1	0	std
P24472	2.5.1.18	1	1	1	1	0	0	1	1	0	std
D3GQL2	4.2.1.3	0	0	0	0	0	1	0	1	0	None
E7EC32	3.6.3.5	1	1	1	1	0	0	0	1	0	std
Q74ZT8	2.1.1.145	0	0	0	0	0	1	0	1	0	None
Q92685	2.4.1.258	1	1	1	1	0	0	1	1	0	std
A2T1U6	3.4.11.6	0	0	0	0	0	1	0	1	0	None
Q09JB4	2.7.13.3	1	1	1	1	0	0	0	1	0	std
Q6EI12	2.5.1.32	1	1	1	1	0	0	0	1	0	std
C3W7V0	1.15.1.1	1	1	1	1	0	0	0	1	0	ext
Q8BHN3	3.2.1.20	-1	-1	-1	0	1	0	1	1	0	std
Q9ZS21	4.4.1.5	1	1	1	1	0	0	1	1	0	std
Q54AG5	2.7.1.32	1	1	1	1	0	0	0	1	0	std
Q9UKM7	3.2.1.113	1	1	1	1	0	0	1	1	0	std
B5APQ9	1.14.13.187	0	0	0	0	0	1	0	1	0	None
Q64702	2.7.11.21	1	1	1	1	0	0	1	1	0	std
Q39208	1.14.19.20	-1	-1	-1	0	1	0	1	1	0	std
Q00944	2.7.10.2	1	1	1	1	0	0	1	1	0	std
P34152	2.7.10.2	1	1	1	1	0	0	1	1	0	std
O35346	2.7.10.2	1	1	1	1	0	0	1	1	0	std
B6Z254	5.4.2.8	0	0	0	0	0	1	0	1	0	None
Q9KZL6	5.4.2.8	0	0	0	0	0	1	0	1	0	None
D7P8N7	1.14.13.129	1	1	1	1	0	0	0	1	0	std
Q6RHW4	3.2.1.35	1	1	1	1	0	0	1	1	0	std
P0AEP3	2.7.7.9	1	1	1	1	0	0	1	1	0	std
O80840	5.4.2.8	1	1	1	1	0	0	1	1	0	std
P0A6F5	3.6.4.9	0	0	0	0	0	1	0	1	0	None
Q09JB7	2.7.13.3	1	1	1	1	0	0	0	1	0	std
Q09JB9	2.7.13.3	1	1	1	1	0	0	0	1	0	std
E6Y2X0	1.23.1.1	1	1	1	1	0	0	1	1	0	std
C6L823	3.4.11.5	0	0	0	0	0	1	0	1	0	None
Q03042	2.7.11.12	1	1	1	1	0	0	1	1	0	std
Q966V2	3.4.21.99	1	1	1	1	0	0	1	1	0	std
Q9V6K3	2.7.10.1	1	1	1	1	0	0	1	1	0	std
Q96VT2	3.4.11.5	0	0	0	0	0	1	0	1	0	None
Q571E4	3.1.6.4	1	1	1	1	0	0	1	1	0	std
Q8W2X5	1.14.11.9	0	0	0	0	0	1	0	1	0	None
Q9Y259	2.7.1.32	1	1	1	1	0	0	1	1	0	std
Q99NI4	2.7.1.151	1	1	1	1	0	0	1	1	0	std
Q9F3K4	1.1.1.40	0	0	0	0	0	1	0	1	0	None
Q9M591	1.14.13.81	1	1	1	1	0	0	1	1	0	std
P03135	3.1.1.4	0	0	0	0	0	1	0	1	0	None
Q8ZVK6	3.2.2.B5	-1	-1	-1	0	1	0	0	1	0	std
Q8TCS8	2.7.7.8	1	1	1	1	0	0	1	1	0	std
Q10407	2.7.11.25	1	1	1	1	0	0	0	1	0	std
Q8IUZ5	4.2.3.134	1	1	1	1	0	0	1	1	0	std
Q5JHT1	3.5.1.1	0	0	0	0	0	1	0	1	0	None
Q66WP9	2.7.13.3	1	1	1	1	0	0	0	1	0	std
P30566	4.3.2.2	1	1	1	1	0	0	1	1	0	std
Q9Y3C6	5.2.1.8	1	1	1	1	0	0	1	1	0	std
P62745	3.6.5.2	0	0	0	0	0	1	0	1	0	None
Q9Y924	6.1.1.2	1	1	1	1	0	0	0	1	0	std
Q9FIK0	2.7.1.11	1	1	1	1	0	0	1	1	0	std
Q16854	2.7.1.113	1	1	1	1	0	0	1	1	0	std
O43681	3.6.3.16	-1	1	1	0	1	0	1	1	0	std
Q6XQN6	6.3.4.21	1	1	1	1	0	0	1	1	0	std
R4X4I5	1.14.13.93	1	1	-1	1	0	0	0	1	0	std
R4WUP9	1.14.13.93	1	1	-1	1	0	0	0	1	0	std
Q12794	3.2.1.35	1	1	1	1	0	0	1	1	0	std
P19971	2.4.2.4	1	1	1	1	0	0	1	1	0	std
Q96KP4	3.4.13.18	1	1	1	1	0	0	1	1	0	std
Q99J99	2.8.1.2	1	1	1	1	0	0	1	1	0	std
P55789	1.8.3.2	1	1	1	1	0	0	1	1	0	std
Q9S7N5	2.4.1.242	1	1	1	1	0	0	0	1	0	std
Q9ZTB6	2.4.1.18	0	0	0	0	0	1	0	1	0	None
Q02252	1.2.1.18	1	1	-1	1	0	0	1	1	0	std
Q1KLZ1	4.4.1.9	1	1	1	1	0	0	1	1	0	std
P30084	4.2.1.17	1	1	1	1	0	0	1	1	0	std
Q9SXK4	2.4.1.242	1	1	1	1	0	0	0	1	0	std
F8U971	4.2.1.76	0	0	0	0	0	1	0	1	0	None
C5YHH7	4.2.3.65	1	1	1	1	0	0	1	1	0	std
P06744	5.3.1.9	1	1	1	1	0	0	1	1	0	std
O14744	2.1.1.320	-1	1	1	0	1	0	1	1	0	std
Q8CIG8	2.1.1.320	-1	1	1	0	1	0	1	1	0	std
F8JPG4	2.5.1.63	0	0	0	0	0	1	0	1	0	None
P52417	2.7.7.27	1	1	1	1	0	0	1	1	0	std
Q8S9H0	1.14.13.90	0	0	0	0	0	1	0	1	0	None
E2S0A5	1.3.1.74	0	0	0	0	0	1	0	1	0	None
C8CK13	5.4.2.8	1	1	1	1	0	0	0	1	0	std
C0JP35	5.4.2.8	0	0	0	0	0	1	0	1	0	None
Q945R5	1.11.1.11	1	1	1	1	0	0	0	1	0	std
Q7XAU6	3.2.1.14	0	0	0	0	0	1	0	1	0	None
Q2I828	1.6.5.4	0	0	0	0	0	1	0	1	0	None
Q9XAU0	1.14.15.3	0	0	0	0	0	1	0	1	0	None
O15305	5.4.2.8	1	1	1	1	0	0	1	1	0	std
Q8S8N6	3.1.1.4	1	1	1	1	0	0	1	1	0	std
Q24M29	2.4.1.18	0	0	0	0	0	1	0	1	0	None
P55809	2.8.3.5	1	1	1	1	0	0	1	1	0	std
Q9HBK9	2.1.1.137	1	1	1	1	0	0	1	1	0	std
P51570	2.7.1.6	1	1	1	1	0	0	1	1	0	std
P17694	1.6.5.3	1	1	1	1	0	0	1	1	0	std
O65922	2.1.1.104	1	1	1	1	0	0	1	1	0	std
Q6EAS5	2.4.1.18	1	1	1	1	0	0	1	1	0	std
D4A0E8	2.1.1.320	-1	1	1	0	1	0	0	1	0	std
Q8GZD8	3.4.11.1	1	1	1	1	0	0	0	1	0	std
E0W6R9	2.1.1.117	1	1	1	1	0	0	0	1	0	std
Q9NNW7	1.8.1.9	1	1	1	1	0	0	1	1	0	std
P12984	3.6.3.14	0	0	0	0	0	1	0	1	0	None
A3KLL4	1.1.1.37	1	1	1	1	0	0	0	1	0	std
Q9UJ70	2.7.1.59	1	1	1	1	0	0	1	1	0	std
O31668	4.2.1.109	1	1	1	1	0	0	1	1	0	std
Q5VB44	2.2.1.6	1	1	1	1	0	0	0	1	0	std
O80384	3.6.1.1	1	1	1	1	0	0	0	1	0	std
Q95UF9	3.4.11.2	1	1	-1	1	0	0	0	1	0	std
O88561	6.2.1.3	-1	1	1	0	1	0	1	1	0	std
Q8N0U8	1.17.4.5	-1	-1	-1	0	1	0	1	1	0	std
Q8VX73	5.2.1.8	0	0	0	0	0	1	0	1	0	None
Q9Z2Z7	2.7.8.5	1	1	1	1	0	0	1	1	0	std
Q7G0S2	2.4.1.18	0	0	0	0	0	1	0	1	0	None
Q9FY99	1.1.1.49	1	1	1	1	0	0	1	1	0	std
A1XKS5	3.6.5.2	0	0	0	0	0	1	0	1	0	None
P06745	5.3.1.9	1	1	1	1	0	0	1	1	0	std
P39518	6.2.1.3	1	1	1	1	0	0	0	1	0	std
Q9HTI0	3.1.1.28	0	0	0	0	0	1	0	1	0	None
Q9Z0J5	1.8.1.9	1	1	1	1	0	0	1	1	0	std
Q70EZ7	4.2.3.77	0	0	0	0	0	1	0	1	0	None
O87871	1.1.1.368	0	0	0	0	0	1	0	1	0	None
P31922	2.4.1.13	1	1	1	1	0	0	1	1	0	std
P30298	2.4.1.13	1	1	1	1	0	0	1	1	0	std
Q8BGN3	3.1.4.3	-1	1	1	0	1	0	1	1	0	std
Q740N2	4.6.1.1	0	0	0	0	0	1	0	1	0	None
Q46EH3	2.1.1.90	0	0	0	0	0	1	0	1	0	None
Q9UBM7	1.3.1.21	0	0	0	0	0	1	0	1	0	None
P57791	3.4.99.B1	-1	-1	-1	0	1	0	1	1	0	std
Q9N1E2	5.3.1.9	1	1	1	1	0	0	1	1	0	std
O95336	3.1.1.31	1	1	1	1	0	0	1	1	0	std
Q29551	2.8.3.5	1	1	1	1	0	0	1	1	0	std
Q93DN3	1.14.15.3	0	0	0	0	0	1	0	1	0	None
P27410	3.4.22.B15	-1	-1	-1	0	1	0	0	1	0	std
Q8BG93	3.6.1.56	0	0	0	0	0	1	0	1	0	None
Q8GTC1	2.5.1.18	0	0	0	0	0	1	0	1	0	None
Q9Y256	3.4.99.B1	-1	-1	-1	0	1	0	1	1	0	std
P15056	2.7.10.2	-1	-1	-1	0	1	0	1	1	0	std
Q9MV14	3.1.1.14	1	1	1	1	0	0	1	1	0	std
Q38JE5	1.14.13.90	0	0	0	0	0	1	0	1	0	None
Q6AVT2	2.7.7.27	1	1	1	1	0	0	0	1	0	std
P28583	2.7.11.1	1	1	1	1	0	0	1	1	0	std
Q70EZ6	4.2.3.75	1	1	1	1	0	0	0	1	0	std
Q9AR67	4.2.3.23	1	1	1	1	0	0	0	1	0	std
Q99643	1.3.5.1	0	0	0	0	0	1	0	1	0	None
Q9FVC8	4.3.3.7	1	1	1	1	0	0	1	1	0	std
P22057	5.3.99.2	1	1	1	1	0	0	1	1	0	std
P52304	2.7.11.21	1	1	1	1	0	0	1	1	0	std
P53670	2.7.10.2	-1	-1	-1	0	1	0	1	1	0	std
Q91VA3	3.4.22.B28	-1	-1	-1	0	1	0	1	1	0	std
Q5Z6G7	2.4.1.207	0	0	0	0	0	1	0	1	0	None
Q9JIY5	3.4.21.108	1	1	1	1	0	0	1	1	0	std
P08411	3.4.22.B79	-1	-1	-1	0	1	0	1	1	0	std
P27708	3.5.2.3	1	1	-1	1	0	0	1	1	0	std
Q9Z4Z5	1.14.11.B11	-1	-1	-1	0	1	0	0	1	0	std
Q9JJN4	2.8.3.5	1	1	1	1	0	0	1	1	0	std
O43837	1.1.1.41	1	1	1	1	0	0	1	1	0	std
Q2FUX4	3.4.24.29	1	1	1	1	0	0	0	1	0	std
Q9AV98	4.1.1.35	1	1	1	1	0	0	0	1	0	std
P46284	3.1.3.37	1	1	1	1	0	0	1	1	0	std
Q9FI53	4.2.1.2	1	1	1	1	0	0	1	1	0	std
Q9BVK2	2.4.1.265	0	0	0	0	0	1	0	1	0	None
P34908	2.7.11.1	1	1	1	1	0	0	1	1	0	std
Q5UES2	2.7.11.21	1	1	1	1	0	0	0	1	0	std
Q9SXK3	2.4.1.242	1	1	1	1	0	0	0	1	0	std
O24210	6.3.2.1	1	1	1	1	0	0	1	1	0	std
Q02318	1.14.99.38	-1	-1	-1	0	1	0	1	1	0	std
O09114	5.3.99.2	1	1	1	1	0	0	1	1	0	std
P04713	2.4.1.242	1	1	1	1	0	0	1	1	0	std
Q08188	2.3.2.13	1	1	1	1	0	0	1	1	0	std
Q10LH0	1.3.1.75	1	1	1	1	0	0	1	1	0	std
Q93ZY3	2.4.99.18	1	1	1	1	0	0	1	1	0	std
Q8WZ77	2.3.1.45	0	0	0	0	0	1	0	1	0	None
Q8CHK7	1.6.5.2	1	1	1	1	0	0	1	1	0	std
P14604	4.2.1.17	1	1	1	1	0	0	1	1	0	std
P18597	3.6.3.10	0	0	0	0	0	1	0	1	0	None
Q947B7	1.14.13.104	1	1	-1	1	0	0	1	1	0	std
Q5ZJ06	3.6.3.2	0	0	0	0	0	1	0	1	0	None
Q8VHT6	2.1.1.137	1	1	1	1	0	0	1	1	0	std
Q9UVH8	1.7.1.4	0	0	0	0	0	1	0	1	0	None
O75879	6.3.5.7	-1	1	1	0	1	0	1	1	0	std
B2GV06	2.8.3.5	1	1	1	1	0	0	1	1	0	std
Q1KLZ2	4.4.1.9	1	1	1	1	0	0	1	1	0	std
D4AHT5	3.2.1.37	0	0	0	0	0	1	0	1	0	None
P35914	4.1.3.4	1	1	1	1	0	0	1	1	0	std
Q92979	2.1.1.257	-1	1	1	0	1	0	1	1	0	std
Q9BYC2	2.8.3.5	1	1	1	1	0	0	1	1	0	std
Q9QZ08	2.7.1.59	1	1	1	1	0	0	1	1	0	std
Q04982	2.7.11.1	1	1	1	1	0	0	1	1	0	std
P50280	3.4.24.23	1	1	1	1	0	0	1	1	0	std
P08955	3.5.2.3	1	1	-1	1	0	0	1	1	0	std
P51174	1.3.8.8	1	1	1	1	0	0	1	1	0	std
P22102	2.1.2.2	1	1	-1	1	0	0	1	1	0	std
P28012	5.5.1.6	1	1	1	1	0	0	1	1	0	std
Q99NB1	6.2.1.1	1	1	1	1	0	0	1	1	0	std
Q86X52	2.4.1.175	1	1	-1	1	0	0	1	1	0	std
Q9ZW85	4.2.1.33	1	1	1	1	0	0	1	1	0	std
P31335	2.1.2.3	1	1	1	1	0	0	1	1	0	std
P23509	2.7.7.27	1	1	1	1	0	0	1	1	0	std
G1ARD5	3.1.31.1	0	0	0	0	0	1	0	1	0	None
F6IBC7	1.2.1.82	1	1	1	1	0	0	0	1	0	std
Q5T6J7	2.7.1.12	0	0	0	0	0	1	0	1	0	None
C9W982	4.1.1.17	0	0	0	0	0	1	0	1	0	None
C8KIP3	1.4.1.13	0	0	0	0	0	1	0	1	0	None
Q64669	1.6.5.2	1	1	1	1	0	0	1	1	0	std
Q12887	2.5.1.B36	-1	-1	-1	0	1	0	1	1	0	std
Q91WU5	2.1.1.137	1	1	1	1	0	0	1	1	0	std
P11035	1.7.1.1	1	1	1	1	0	0	1	1	0	std
Q56TP1	3.2.1.151	0	0	0	0	0	1	0	1	0	None
Q9BY32	3.6.1.19	1	1	1	1	0	0	0	1	0	std
Q8IYK4	2.4.1.50	1	1	1	1	0	0	1	1	0	std
Q9M571	2.1.1.103	1	1	1	1	0	0	1	1	0	std
P17069	4.1.3.1	1	1	1	1	0	0	1	1	0	std
Q00168	2.7.11.17	1	1	1	1	0	0	1	1	0	std
P97532	2.8.1.2	1	1	1	1	0	0	1	1	0	std
D9YT79	3.6.1.9	0	0	0	0	0	1	0	1	0	None
Q9Y2Z4	6.1.1.1	1	1	1	1	0	0	1	1	0	std
Q99N42	2.4.2.4	1	1	1	1	0	0	1	1	0	std
Q42707	3.2.1.186	-1	-1	1	0	1	0	0	1	0	std
P03959	3.6.3.12	1	1	1	1	0	0	1	1	0	std
O15217	2.5.1.18	1	1	1	1	0	0	1	1	0	std
P9WQ35	4.6.1.1	0	0	0	0	0	1	0	1	0	None
Q16831	2.4.2.3	1	1	1	1	0	0	1	1	0	std
Q6P5C5	3.2.2.27	-1	1	1	0	1	0	1	1	0	std
P17439	3.2.1.45	1	1	1	1	0	0	1	1	0	std
Q4DSA0	3.5.3.8	0	0	0	0	0	1	0	1	0	None
A3RLW7	1.15.1.1	1	1	1	1	0	0	0	1	0	std
L0C9N6	2.5.1.78	0	0	0	0	0	1	0	1	0	None
D0EUY6	2.3.1.9	1	1	1	1	0	0	0	1	0	std
Q9ZTP8	3.5.1.98	1	1	1	1	0	0	0	1	0	std
Q94IC0	1.2.1.8	1	1	1	1	0	0	0	1	0	std
Q6PRU9	2.1.1.297	0	0	0	0	0	1	0	1	0	None
E3UTQ9	1.1.1.54	0	0	0	0	0	1	0	1	0	None
U3LVZ7	4.2.3.57	0	0	0	0	0	1	0	1	0	None
Q5CC71	3.6.3.27	0	0	0	0	0	1	0	1	0	None
Q63042	1.8.3.2	1	1	1	1	0	0	1	1	0	std
Q6SKR2	2.1.1.297	0	0	0	0	0	1	0	1	0	None
O96437	1.1.1.17	0	0	0	0	0	1	0	1	0	None
Q9SLY2	2.4.1.13	1	1	1	1	0	0	0	1	0	std
C6H0M2	2.4.1.13	0	0	0	0	0	1	0	1	0	None
P42575	3.4.22.55	1	1	1	1	0	0	1	1	0	std
O43464	3.4.21.108	1	1	1	1	0	0	1	1	0	std
A2IB48	3.1.4.3	0	0	0	0	0	1	0	1	0	None
P29946	6.3.5.11	0	0	0	0	0	1	0	1	0	None
P05659	3.6.4.1	0	0	0	0	0	1	0	1	0	None
Q9NUB1	6.2.1.1	1	1	1	1	0	0	1	1	0	std
A9UKW1	5.3.99.6	0	0	0	0	0	1	0	1	0	None
O43184	3.4.24.B10	-1	-1	-1	0	1	0	1	1	0	std
Q8T4U2	2.4.1.16	0	0	0	0	0	1	0	1	0	None
Q9P2R7	6.2.1.5	1	1	1	1	0	0	1	1	0	std
Q2UXF7	3.2.1.154	1	1	1	1	0	0	1	1	0	std
P14671	4.2.1.20	1	1	1	1	0	0	1	1	0	std
Q75I93	3.2.1.21	1	1	1	1	0	0	1	1	0	std
Q5GM68	4.1.1.31	1	1	1	1	0	0	1	1	0	std
Q7XZR0	1.14.15.7	1	1	-1	1	0	0	0	1	0	std
B4YIR0	2.4.1.16	0	0	0	0	0	1	0	1	0	None
O24174	1.2.1.8	1	1	1	1	0	0	1	1	0	std
Q9NP81	6.1.1.11	1	1	1	1	0	0	1	1	0	std
Q1K615	1.2.1.82	1	1	1	1	0	0	0	1	0	std
Q9S702	2.7.2.4	1	1	1	1	0	0	1	1	0	std
Q94AA9	2.4.2.41	1	1	1	1	0	0	1	1	0	std
Q6UB28	3.4.11.18	1	1	1	1	0	0	1	1	0	std
Q9QZK8	3.1.22.1	1	1	1	1	0	0	1	1	0	std
A1XKS1	3.6.5.2	0	0	0	0	0	1	0	1	0	None
Q5VB49	2.2.1.6	1	1	1	1	0	0	0	1	0	std
P45985	2.7.12.2	1	1	1	1	0	0	1	1	0	std
P47809	2.7.12.2	1	1	1	1	0	0	1	1	0	std
P53177	2.1.1.282	1	1	1	1	0	0	0	1	0	std
P29594	3.4.22.55	1	1	1	1	0	0	1	1	0	std
Q6ZJJ1	1.11.1.11	1	1	1	1	0	0	0	1	0	std
Q6NQL6	3.1.3.4	-1	1	1	0	1	0	1	1	0	std
B6DX58	3.1.1.14	1	1	1	1	0	0	0	1	0	std
Q6FFQ2	4.2.1.40	1	1	1	1	0	0	0	1	0	std
P32189	2.7.1.30	1	1	1	1	0	0	1	1	0	std
Q9GKK4	2.7.1.6	1	1	1	1	0	0	1	1	0	std
O08736	3.4.22.B66	-1	-1	-1	0	1	0	1	1	0	std
Q9HCR9	3.1.4.17	1	1	-1	1	0	0	1	1	0	std
Q57VZ2	2.4.2.3	0	0	0	0	0	1	0	1	0	None
Q4G338	5.2.1.8	0	0	0	0	0	1	0	1	0	None
Q94GA0	6.3.2.3	0	0	0	0	0	1	0	1	0	None
D2KKL9	1.8.98.2	0	0	0	0	0	1	0	1	0	None
Q9ZQV7	2.5.1.43	0	0	0	0	0	1	0	1	0	None
Q9ZQV8	2.5.1.43	0	0	0	0	0	1	0	1	0	None
Q1EG72	4.2.3.55	-1	-1	-1	0	1	0	1	1	0	std
Q5GJ60	4.2.3.55	-1	-1	-1	0	1	0	1	1	0	std
Q8RVZ8	1.18.1.2	1	1	-1	1	0	0	0	1	0	std
Q7XJ02	1.11.1.11	1	1	1	1	0	0	0	1	0	std
P09367	4.3.1.17	1	1	1	1	0	0	1	1	0	std
Q8GS38	5.3.99.6	0	0	0	0	0	1	0	1	0	None
Q5VNN5	3.5.1.88	1	1	1	1	0	0	1	1	0	std
O04353	1.14.19.3	0	0	0	0	0	1	0	1	0	None
Q9H7Z6	2.3.1.48	1	1	1	1	0	0	1	1	0	std
Q9UGN5	2.4.2.30	1	1	1	1	0	0	1	1	0	std
Q64KQ5	2.5.1.29	0	0	0	0	0	1	0	1	0	None
Q9LKN0	1.14.15.7	1	1	1	1	0	0	1	1	0	std
Q8RXB4	1.14.15.7	1	1	-1	1	0	0	0	1	0	std
Q96BH1	2.3.2.27	-1	-1	-1	0	1	0	1	1	0	std
P50578	1.1.1.2	1	1	1	1	0	0	1	1	0	std
P14550	1.1.1.2	1	1	1	1	0	0	1	1	0	std
P16559	2.3.1.235	0	0	0	0	0	1	0	1	0	None
D2CFU4	2.3.1.95	0	0	0	0	0	1	0	1	0	None
O97342	3.6.5.2	0	0	0	0	0	1	0	1	0	None
P68036	2.3.2.24	-1	-1	-1	0	1	0	1	1	0	std
K7XPX5	4.1.1.15	0	0	0	0	0	1	0	1	0	None
Q5J7B4	2.2.1.7	1	1	1	1	0	0	0	1	0	std
A0EJ12	3.1.1.3	0	0	0	0	0	1	0	1	0	None
Q43257	1.14.13.137	1	1	-1	1	0	0	1	1	0	std
Q6KAV2	1.1.1.9	0	0	0	0	0	1	0	1	0	None
P23919	2.7.4.9	1	1	1	1	0	0	1	1	0	std
A8B3A8	5.3.1.1	1	1	1	1	0	0	0	1	0	std
O77206	1.13.12.18	0	0	0	0	0	1	0	1	0	None
Q9BT22	2.4.1.142	1	1	1	1	0	0	1	1	0	std
Q0J185	1.14.13.93	1	1	1	1	0	0	1	1	0	std
Q9BEA3	6.2.1.1	1	1	1	1	0	0	0	1	0	std
P49917	6.5.1.1	1	1	1	1	0	0	1	1	0	std
Q9LRI6	1.2.1.5	1	1	1	1	0	0	0	1	0	std
Q42882	2.7.7.27	1	1	1	1	0	0	1	1	0	std
Q17248	3.4.17.23	0	0	0	0	0	1	0	1	0	None
Q94A94	4.1.1.20	1	1	1	1	0	0	1	1	0	std
A7RA92	4.2.3.23	0	0	0	0	0	1	0	1	0	None
Q9Z1M4	2.7.11.1	1	1	1	1	0	0	1	1	0	std
Q9N0F3	6.1.1.11	1	1	1	1	0	0	1	1	0	std
Q8RVZ9	1.18.1.2	0	0	0	0	0	1	0	1	0	None
A1X5Y0	4.6.1.12	0	0	0	0	0	1	0	1	0	None
Q4U3F7	4.2.3.23	1	1	1	1	0	0	1	1	0	std
Q9LYU8	2.7.2.4	1	1	1	1	0	0	1	1	0	std
Q9FKT9	2.5.1.43	1	1	1	1	0	0	1	1	0	std
B0FGA9	4.2.3.23	1	1	1	1	0	0	1	1	0	std
Q9STG9	2.4.2.14	1	1	1	1	0	0	1	1	0	std
Q460X8	1.13.11.51	1	1	1	1	0	0	0	1	0	std
P35991	2.7.10.2	1	1	1	1	0	0	1	1	0	std
P04176	1.14.16.1	1	1	1	1	0	0	1	1	0	std
Q9XGW5	1.7.1.1	1	1	1	1	0	0	0	1	0	std
Q8L735	3.2.1.68	0	0	0	0	0	1	0	1	0	None
Q9JJL8	6.1.1.11	1	1	1	1	0	0	1	1	0	std
O14733	2.7.12.2	1	1	1	1	0	0	1	1	0	std
P55215	3.4.22.55	1	1	1	1	0	0	1	1	0	std
O95271	2.4.2.30	1	1	1	1	0	0	1	1	0	std
Q96255	2.6.1.52	1	1	1	1	0	0	1	1	0	std
P38562	6.3.1.2	1	1	1	1	0	0	1	1	0	std
Q9SI61	2.4.2.14	1	1	1	1	0	0	1	1	0	std
Q70KY0	1.13.11.51	1	1	1	1	0	0	0	1	0	std
P35738	1.2.4.4	1	1	1	1	0	0	1	1	0	std
Q9D110	6.3.3.2	1	1	1	1	0	0	1	1	0	std
O60027	1.1.1.85	1	1	1	1	0	0	0	1	0	std
Q6Y656	3.6.1.11	0	0	0	0	0	1	0	1	0	None
D2CSU5	5.4.99.5	0	0	0	0	0	1	0	1	0	None
Q8CE90	2.7.12.2	1	1	1	1	0	0	1	1	0	std
Q9FQ27	4.2.3.71	1	1	1	1	0	0	1	1	0	std
G8H5M8	4.2.3.104	-1	1	1	0	1	0	0	1	0	std
Q8W585	3.4.24.B20	-1	-1	-1	0	1	0	1	1	0	std
O80860	3.4.24.B20	-1	-1	-1	0	1	0	1	1	0	std
F8V2T5	3.6.3.9	1	1	1	1	0	0	0	1	0	std
Q0DF89	1.18.1.2	1	1	1	1	0	0	0	1	0	std
Q4QQV7	1.14.99.38	1	1	1	1	0	0	1	1	0	std
A1XKS6	3.6.5.2	0	0	0	0	0	1	0	1	0	None
Q94C05	3.2.1.26	0	0	0	0	0	1	0	1	0	None
P38998	1.5.1.7	1	1	1	1	0	0	0	1	0	std
Q15046	6.1.1.6	1	1	1	1	0	0	1	1	0	std
Q06187	2.7.10.2	1	1	1	1	0	0	1	1	0	std
Q98UJ6	2.3.1.168	0	0	0	0	0	1	0	1	0	None
Q84ST4	1.1.1.294	1	1	1	1	0	0	1	1	0	std
Q9NWT6	1.14.11.16	-1	-1	-1	0	1	0	1	1	0	std
Q65XK0	1.1.1.86	1	1	1	1	0	0	1	1	0	std
D0QU16	3.5.1.52	0	0	0	0	0	1	0	1	0	None
Q9SQT8	4.2.1.10	1	1	-1	1	0	0	1	1	0	std
P80030	1.3.1.9	1	1	1	1	0	0	1	1	0	std
Q96PM5	2.3.2.27	-1	-1	-1	0	1	0	1	1	0	std
Q4QSN4	4.2.3.59	1	1	1	1	0	0	1	1	0	std
P36776	3.4.21.53	-1	1	1	0	1	0	1	1	0	std
Q5JTZ9	6.1.1.7	1	1	1	1	0	0	1	1	0	std
Q8CGK3	3.4.21.53	-1	1	1	0	1	0	1	1	0	std
Q40983	3.4.21.102	0	0	0	0	0	1	0	1	0	None
Q9FR44	2.1.1.103	1	1	1	1	0	0	1	1	0	std
Q43210	4.3.1.24	1	1	1	1	0	0	1	1	0	std
P13995	1.5.1.15	1	1	1	1	0	0	1	1	0	std
B6DU63	1.3.5.6	0	0	0	0	0	1	0	1	0	None
B5B0K3	5.1.99.3	0	0	0	0	0	1	0	1	0	None
Q9M9P3	2.7.7.9	0	0	0	0	0	1	0	1	0	None
P21912	1.3.5.1	1	1	1	1	0	0	1	1	0	std
Q9ZSU4	2.4.1.207	1	1	1	1	0	0	1	1	0	std
D3U716	4.2.1.91	1	1	1	1	0	0	0	1	0	std
Q9ZTX2	3.2.1.26	0	0	0	0	0	1	0	1	0	None
Q6ZFJ3	1.18.1.2	1	1	1	1	0	0	0	1	0	std
P54132	3.6.4.12	1	1	1	1	0	0	1	1	0	std
P39664	2.7.13.3	1	1	1	1	0	0	1	1	0	std
B6E8Y7	3.2.1.171	0	0	0	0	0	1	0	1	0	None
P0CL19	5.3.1.6	0	0	0	0	0	1	0	1	0	None
Q04631	2.5.1.58	1	1	1	1	0	0	1	1	0	std
Q01292	1.1.1.86	1	1	1	1	0	0	1	1	0	std
P49354	2.5.1.58	1	1	1	1	0	0	1	1	0	std
Q14197	3.1.1.29	1	1	1	1	0	0	1	1	0	std
O82392	4.1.99.17	1	1	1	1	0	0	1	1	0	std
Q5AWX6	1.14.19.6	0	0	0	0	0	1	0	1	0	None
Q8H1T7	1.7.1.3	0	0	0	0	0	1	0	1	0	None
Q9FUC2	1.7.1.1	1	1	1	1	0	0	0	1	0	std
P11155	2.7.9.1	1	1	1	1	0	0	1	1	0	std
P57751	2.7.7.9	1	1	1	1	0	0	1	1	0	std
Q9LXC9	3.6.1.1	1	1	1	1	0	0	1	1	0	std
P30285	2.7.11.22	0	0	0	0	0	1	0	1	0	None
Q9LZ76	2.7.1.182	0	0	0	0	0	1	0	1	0	None
P0AGI0	2.7.4.25	0	0	0	0	0	1	0	1	0	None
Q9NX52	3.4.21.105	0	0	0	0	0	1	0	1	0	None
U5PYV4	3.1.3.16	0	0	0	0	0	1	0	1	0	None
Q6Z9G0	1.2.1.9	1	1	1	1	0	0	0	1	0	std
A4VMZ0	2.1.1.187	0	0	0	0	0	1	0	1	0	None
F8UL80	4.2.3.23	0	0	0	0	0	1	0	1	0	None
Q9DBJ1	5.4.2.11	1	1	1	1	0	0	1	1	0	std
Q9GME2	1.1.1.62	0	0	0	0	0	1	0	1	0	None
D7NJ68	5.4.99.7	0	0	0	0	0	1	0	1	0	None
A9YWT9	2.4.1.21	1	1	1	1	0	0	0	1	0	std
Q530Z6	2.4.1.16	0	0	0	0	0	1	0	1	0	None
P52894	2.6.1.2	1	1	1	1	0	0	1	1	0	std
P9WQ77	2.6.1.36	0	0	0	0	0	1	0	1	0	None
Q9DD46	1.2.1.36	1	1	1	1	0	0	0	1	0	ext
Q9H0N5	4.2.1.96	1	1	1	1	0	0	1	1	0	std
A7LD83	1.14.11.2	0	0	0	0	0	1	0	1	0	None
Q1PDD2	4.2.3.23	0	0	0	0	0	1	0	1	0	None
Q13404	2.3.2.24	0	0	0	0	0	1	0	1	0	None
Q9YDK6	3.6.4.B10	0	0	0	0	0	1	0	1	0	None
J9PZR5	3.1.7.11	0	0	0	0	0	1	0	1	0	None
Q9AQT8	3.1.1.26	0	0	0	0	0	1	0	1	0	None
E1CBW9	1.14.18.3	0	0	0	0	0	1	0	1	0	None
Q86TX2	3.1.2.2	1	1	1	1	0	0	1	1	0	std
Q94KL7	1.1.1.331	0	0	0	0	0	1	0	1	0	None
Q61136	2.7.11.1	1	1	1	1	0	0	1	1	0	std
Q9AV97	2.5.1.55	1	1	1	1	0	0	1	1	0	std
B1A0U3	2.6.1.13	1	1	1	1	0	0	0	1	0	std
Q14697	3.2.1.84	1	1	1	1	0	0	1	1	0	std
Q9UBS0	2.7.11.1	1	1	1	1	0	0	1	1	0	std
E2S0A6	1.3.1.74	0	0	0	0	0	1	0	1	0	None
P11182	2.3.1.168	1	1	1	1	0	0	1	1	0	std
P38561	6.3.1.2	1	1	1	1	0	0	1	1	0	std
Q8LSC2	4.2.3.23	1	1	1	1	0	0	1	1	0	std
O60566	2.7.11.1	1	1	1	1	0	0	1	1	0	std
Q20CL1	2.4.1.17	1	1	1	1	0	0	0	1	0	std
C4LZN0	6.1.1.12	0	0	0	0	0	1	0	1	0	None
Q9FNK4	2.6.1.13	1	1	1	1	0	0	1	1	0	std
Q2QB49	1.2.3.1	0	0	0	0	0	1	0	1	0	None
P08475	4.1.1.39	1	1	1	1	0	0	1	1	0	std
P53582	3.4.11.18	1	1	1	1	0	0	1	1	0	std
P18669	5.4.2.11	1	1	1	1	0	0	1	1	0	std
Q9M336	2.4.2.9	1	1	1	1	0	0	1	1	0	std
A5YVV2	1.14.16.2	0	0	0	0	0	1	0	1	0	None
Q8QHL7	1.2.4.4	0	0	0	0	0	1	0	1	0	None
Q8WQP9	1.14.19.32	0	0	0	0	0	1	0	1	0	None
P43527	3.4.22.36	1	1	1	1	0	0	1	1	0	std
Q62915	2.7.11.1	1	1	1	1	0	0	1	1	0	std
P29452	3.4.22.36	1	1	1	1	0	0	1	1	0	std
P04014	3.6.4.12	1	1	1	1	0	0	1	1	0	std
O75005	6.1.1.9	1	1	1	1	0	0	0	1	0	std
Q99KS6	3.6.1.53	1	1	1	1	0	0	1	1	0	std
Q9M8S8	3.1.3.B9	-1	-1	-1	0	1	0	1	1	0	std
P34059	3.1.6.4	1	1	1	1	0	0	1	1	0	std
Q8NDV1	2.4.99.7	-1	1	1	0	1	0	1	1	0	std
P55881	2.7.4.16	1	1	1	1	0	0	0	1	0	std
P55210	3.4.22.60	1	1	1	1	0	0	1	1	0	std
I3WTS0	1.1.1.205	1	1	1	1	0	0	0	1	0	std
Q4VRV8	1.1.1.205	1	1	1	1	0	0	1	1	0	std
P29466	3.4.22.36	1	1	1	1	0	0	1	1	0	std
O70589	2.7.11.1	1	1	1	1	0	0	1	1	0	std
Q9N2R0	2.7.11.14	-1	1	1	0	1	0	0	1	0	std
B1L5S3	2.4.99.18	0	0	0	0	0	1	0	1	0	None
A5Y0M3	1.6.2.4	0	0	0	0	0	1	0	1	0	None
P10760	3.3.1.1	1	1	1	1	0	0	1	1	0	std
Q9TV13	3.4.22.36	1	1	1	1	0	0	1	1	0	std
Q9BDQ7	1.14.13.39	0	0	0	0	0	1	0	1	0	None
Q20CL0	2.4.1.17	1	1	1	1	0	0	0	1	0	std
Q8WR02	2.5.1.58	0	0	0	0	0	1	0	1	0	None
Q4U4W7	3.2.1.21	0	0	0	0	0	1	0	1	0	None
A1Z0H6	2.5.1.19	1	1	1	1	0	0	0	1	0	std
Q9FF79	2.5.1.43	1	1	1	1	0	0	1	1	0	std
Q8H1X2	3.6.3.6	0	0	0	0	0	1	0	1	0	None
B0BNL2	5.2.1.8	1	1	1	1	0	0	0	1	0	std
Q9QUR7	5.2.1.8	1	1	1	1	0	0	1	1	0	std
P38539	1.1.2.7	1	1	1	1	0	0	1	1	0	std
Q39011	2.7.11.26	1	1	1	1	0	0	1	1	0	std
Q9C1U1	2.7.13.3	1	1	1	1	0	0	0	1	0	std
Q9L4Q3	5.1.1.4	0	0	0	0	0	1	0	1	0	None
Q9MZV6	3.4.22.36	1	1	1	1	0	0	1	1	0	std
Q93X16	2.5.1.16	1	1	1	1	0	0	0	1	0	std
Q00772	2.7.11.24	1	1	1	1	0	0	0	1	0	std
Q9N2I1	3.4.22.36	1	1	1	1	0	0	1	1	0	std
A9QXB4	2.4.1.266	1	1	1	1	0	0	0	1	0	std
P36873	3.1.3.16	1	1	1	1	0	0	1	1	0	std
Q9Y285	6.1.1.20	1	1	1	1	0	0	1	1	0	std
Q9MZV7	3.4.22.36	1	1	1	1	0	0	1	1	0	std
P08430	2.4.1.17	1	1	1	1	0	0	1	1	0	std
P19224	2.4.1.17	1	1	1	1	0	0	1	1	0	std
Q9TSL9	2.4.1.17	1	1	1	1	0	0	0	1	0	std
Q9STG6	3.6.1.23	1	1	1	1	0	0	1	1	0	std
Q9NXI6	2.3.2.27	0	0	0	0	0	1	0	1	0	None
Q2VEY1	2.5.1.32	1	1	1	1	0	0	0	1	0	std
Q84VC7	2.4.1.21	0	0	0	0	0	1	0	1	0	None
Q8WSZ4	1.14.19.32	0	0	0	0	0	1	0	1	0	None
Q5NT46	1.1.3.12	0	0	0	0	0	1	0	1	0	None
O22678	2.4.1.173	0	0	0	0	0	1	0	1	0	None
Q5M886	3.6.1.53	1	1	1	1	0	0	1	1	0	std
P25858	1.2.1.12	1	1	1	1	0	0	1	1	0	std
B7SJR4	2.7.11.13	1	1	1	1	0	0	0	1	0	std
Q3UYH7	2.7.11.15	1	1	1	1	0	0	1	1	0	std
B3VA58	2.4.1.153	0	0	0	0	0	1	0	1	0	None
P06721	4.4.1.8	1	1	1	1	0	0	1	1	0	std
Q969X2	2.4.99.7	-1	1	1	0	1	0	1	1	0	std
Q2YS20	3.5.1.24	0	0	0	0	0	1	0	1	0	None
Q96C86	3.6.1.59	1	1	1	1	0	0	1	1	0	std
Q9NH48	2.7.3.3	1	1	1	1	0	0	1	1	0	std
Q9NH47	2.7.3.3	1	1	1	1	0	0	0	1	0	std
O75936	1.14.11.1	1	1	1	1	0	0	1	1	0	std
Q941L8	2.4.1.21	0	0	0	0	0	1	0	1	0	None
P35228	1.14.13.39	1	1	1	1	0	0	1	1	0	std
Q06518	1.14.13.39	1	1	1	1	0	0	1	1	0	std
P29477	1.14.13.39	1	1	1	1	0	0	1	1	0	std
Q9BVG3	2.3.2.27	-1	-1	-1	0	1	0	1	1	0	std
Q9MT31	4.4.1.8	1	1	1	1	0	0	0	1	0	std
H9CWQ0	3.2.1.14	0	0	0	0	0	1	0	1	0	None
O14936	2.7.4.8	-1	-1	-1	0	1	0	1	1	0	std
V9P0A9	5.5.1.6	0	0	0	0	0	1	0	1	0	None
Q7KML4	3.1.4.4	0	0	0	0	0	1	0	1	0	None
Q8S5C1	6.2.1.12	1	1	1	1	0	0	0	1	0	std
Q9M4X0	2.7.7.9	0	0	0	0	0	1	0	1	0	None
P62207	3.1.3.16	1	1	1	1	0	0	1	1	0	std
A6XH11	2.7.3.3	0	0	0	0	0	1	0	1	0	None
Q98I56	3.1.3.82	1	1	1	1	0	0	1	1	0	std
A0A0F7GHB2	3.6.3.6	0	0	0	0	0	1	0	1	0	None
P70531	2.7.11.20	1	1	1	1	0	0	1	1	0	std
P76143	2.3.1.245	-1	-1	-1	0	1	0	1	1	0	std
Q5RLY5	4.1.2.22	0	0	0	0	0	1	0	1	0	None
P26818	2.7.11.15	1	1	1	1	0	0	1	1	0	std
O60656	2.4.1.17	1	1	1	1	0	0	1	1	0	std
Q9GYX1	2.7.3.3	1	1	1	1	0	0	1	1	0	std
Q4KY22	2.7.3.3	1	1	1	1	0	0	0	1	0	std
P0C6X1	3.4.22.B14	-1	-1	-1	0	1	0	0	1	0	std
B0FRF9	2.7.3.3	1	1	1	1	0	0	0	1	0	std
Q004B5	2.7.3.3	1	1	1	1	0	0	0	1	0	std
Q9U9J4	2.7.3.3	1	1	1	1	0	0	1	1	0	std
B1PVZ9	2.7.3.3	1	1	1	1	0	0	0	1	0	std
P9WHW3	5.2.1.8	1	1	1	1	0	0	0	1	0	std
Q9C6Z1	1.13.11.51	1	1	1	1	0	0	0	1	0	std
Q8MVS0	2.7.4.3	0	0	0	0	0	1	0	1	0	None
Q5V6B2	2.7.9.3	0	0	0	0	0	1	0	1	0	None
O43187	2.7.10.2	0	0	0	0	0	1	0	1	0	None
Q9TTF5	3.2.2.6	0	0	0	0	0	1	0	1	0	None
Q7WZT5	3.1.1.2	0	0	0	0	0	1	0	1	0	None
Q9JP48	2.4.2.37	0	0	0	0	0	1	0	1	0	None
Q8IWV7	3.4.17.20	-1	-1	-1	0	1	0	1	1	0	std
Q64682	2.7.11.15	1	1	1	1	0	0	1	1	0	std
C3W7U9	1.15.1.1	1	1	1	1	0	0	0	1	0	ext
P26819	2.7.11.15	1	1	1	1	0	0	1	1	0	std
O08796	2.7.11.20	1	1	1	1	0	0	1	1	0	std
O00418	2.7.11.20	1	1	1	1	0	0	1	1	0	std
C1K2N2	4.1.2.9	0	0	0	0	0	1	0	1	0	None
Q8TBC4	2.3.2.23	-1	-1	-1	0	1	0	1	1	0	std
Q8K1Q0	2.3.1.97	1	1	1	1	0	0	1	1	0	std
O70310	2.3.1.97	1	1	1	1	0	0	1	1	0	std
P30419	2.3.1.97	1	1	1	1	0	0	1	1	0	std
P26817	2.7.11.15	1	1	1	1	0	0	1	1	0	std
P50970	1.8.1.4	1	1	1	1	0	0	0	1	0	std
O97627	2.7.11.15	1	1	1	1	0	0	1	1	0	std
Q13526	5.2.1.8	1	1	1	1	0	0	1	1	0	std
Q6EMC1	2.5.1.59	1	1	1	1	0	0	0	1	0	std
P51854	2.2.1.1	1	1	1	1	0	0	1	1	0	std
A1YW90	2.5.1.18	0	0	0	0	0	1	0	1	0	None
P55214	3.4.22.60	1	1	1	1	0	0	1	1	0	std
Q8GW43	2.3.1.47	1	1	1	1	0	0	0	1	0	std
O97020	2.7.11.14	-1	1	1	0	1	0	0	1	0	std
Q94IB9	3.5.1.23	0	0	0	0	0	1	0	1	0	None
Q99MK8	2.7.11.16	-1	-1	-1	0	1	0	1	1	0	std
Q8GTQ6	2.5.1.16	1	1	1	1	0	0	0	1	0	std
P32865	2.7.11.14	-1	-1	1	0	1	0	1	1	0	std
Q9AIU7	6.5.1.2	1	1	1	1	0	0	1	1	0	std
P33176	3.6.4.4	0	0	0	0	0	1	0	1	0	None
Q8GQE7	1.1.1.47	0	0	0	0	0	1	0	1	0	None
Q93X46	3.4.11.9	0	0	0	0	0	1	0	1	0	None
Q8VWX2	2.1.1.95	0	0	0	0	0	1	0	1	0	None
P32198	2.3.1.21	1	1	1	1	0	0	1	1	0	std
Q53NG8	1.2.1.5	1	1	1	1	0	0	0	1	0	std
E3TBJ3	3.2.1.55	0	0	0	0	0	1	0	1	0	None
Q00P16	2.4.1.13	0	0	0	0	0	1	0	1	0	None
P42220	1.14.11.26	1	1	1	1	0	0	1	1	0	std
P51878	3.4.22.58	1	1	1	1	0	0	1	1	0	std
P60174	5.3.1.1	1	1	1	1	0	0	1	1	0	std
B2ZHM6	1.8.5.1	0	0	0	0	0	1	0	1	0	None
Q93X45	3.4.11.9	0	0	0	0	0	1	0	1	0	None
Q9NKV5	2.7.3.3	0	0	0	0	0	1	0	1	0	None
Q99611	2.7.9.3	1	1	1	1	0	0	1	1	0	std
Q0ZS46	2.5.1.18	1	1	1	1	0	0	1	1	0	std
Q0E9S8	2.6.1.42	1	1	1	1	0	0	0	1	0	std
P08011	2.5.1.18	1	1	1	1	0	0	1	1	0	std
A1XKT2	3.6.5.2	0	0	0	0	0	1	0	1	0	None
P21146	2.7.11.15	1	1	1	1	0	0	1	1	0	std
P35219	4.2.1.1	0	0	0	0	0	1	0	1	0	None
A0B5R0	3.6.1.1	1	1	1	1	0	0	0	1	0	std
G1JSL4	1.11.2.3	1	1	1	1	0	0	1	1	0	std
Q5YFA2	1.3.1.72	0	0	0	0	0	1	0	1	0	None
D3IU19	1.15.1.1	0	0	0	0	0	1	0	1	0	None
Q8TCG5	2.3.1.21	1	1	1	1	0	0	1	1	0	std
P04409	2.7.11.13	1	1	1	1	0	0	1	1	0	std
Q92523	2.3.1.21	1	1	1	1	0	0	1	1	0	std
Q6P9U9	1.1.1.205	1	1	1	1	0	0	0	1	0	std
Q8BGD5	2.3.1.21	1	1	1	1	0	0	1	1	0	std
P25098	2.7.11.15	1	1	1	1	0	0	1	1	0	std
P35626	2.7.11.15	1	1	1	1	0	0	1	1	0	std
Q9LTR9	2.3.1.97	1	1	1	1	0	0	1	1	0	std
Q4KWH5	3.1.4.11	1	1	1	1	0	0	1	1	0	std
Q4KWH8	3.1.4.11	1	1	1	1	0	0	1	1	0	std
P32921	6.1.1.2	1	1	1	1	0	0	1	1	0	std
Q91VL8	3.6.5.2	0	0	0	0	0	1	0	1	0	None
Q9LMU0	1.1.1.271	1	1	1	1	0	0	0	1	0	std
Q9XZT6	2.7.1.145	1	1	1	1	0	0	1	1	0	std
P50416	2.3.1.21	1	1	1	1	0	0	1	1	0	std
P24547	1.1.1.205	1	1	1	1	0	0	1	1	0	std
P00429	1.9.3.1	0	0	0	0	0	1	0	1	0	None
Q9DAR7	3.6.1.59	1	1	1	1	0	0	1	1	0	std
Q00655	2.7.10.2	1	1	1	1	0	0	1	1	0	std
Q9U4Y1	6.1.1.2	0	0	0	0	0	1	0	1	0	None
P05696	2.7.11.13	1	1	1	1	0	0	1	1	0	std
P14900	6.3.2.9	1	1	1	1	0	0	1	1	0	std
Q9I5E3	2.3.3.5	0	0	0	0	0	1	0	1	0	None
Q38775	2.7.11.22	1	1	1	1	0	0	1	1	0	std
P10102	2.7.11.13	1	1	1	1	0	0	1	1	0	std
P12268	1.1.1.205	1	1	1	1	0	0	1	1	0	std
P20839	1.1.1.205	1	1	1	1	0	0	1	1	0	std
Q9GLG2	3.4.22.52	1	1	1	1	0	0	1	1	0	std
A9SV13	2.7.1.1	0	0	0	0	0	1	0	1	0	None
P49365	2.5.1.46	1	1	1	1	0	0	0	1	0	std
Q06AK7	5.99.1.2	1	1	1	1	0	0	1	1	0	std
Q0N3X0	2.1.1.104	0	0	0	0	0	1	0	1	0	None
P20456	3.1.3.25	1	1	1	1	0	0	1	1	0	std
P29218	3.1.3.25	1	1	1	1	0	0	1	1	0	std
P97697	3.1.3.25	1	1	1	1	0	0	1	1	0	std
O55023	3.1.3.25	1	1	1	1	0	0	1	1	0	std
P0ABH7	2.3.3.16	1	1	1	1	0	0	1	1	0	std
A4GK73	1.14.19.29	0	0	0	0	0	1	0	1	0	None
P20444	2.7.11.13	1	1	1	1	0	0	1	1	0	std
P97571	3.4.22.52	1	1	1	1	0	0	1	1	0	std
P04762	1.11.1.6	1	1	1	1	0	0	1	1	0	std
Q9SR59	1.6.5.4	0	0	0	0	0	1	0	1	0	None
Q19AX0	3.2.1.22	0	0	0	0	0	1	0	1	0	None
Q7YQR7	2.3.1.21	0	0	0	0	0	1	0	1	0	None
P97364	2.7.9.3	1	1	1	1	0	0	1	1	0	std
H6U4J1	1.14.19.18	0	0	0	0	0	1	0	1	0	None
P00432	1.11.1.6	1	1	1	1	0	0	1	1	0	std
P9WNC5	1.13.11.81	0	0	0	0	0	1	0	1	0	None
P09467	3.1.3.11	0	0	0	0	0	1	0	1	0	None
P9WQ73	2.6.1.52	1	1	1	1	0	0	0	1	0	std
P62334	3.6.4.8	0	0	0	0	0	1	0	1	0	None
A1XKS9	3.6.5.2	0	0	0	0	0	1	0	1	0	None
P68404	2.7.11.13	1	1	1	1	0	0	1	1	0	std
P05772	2.7.11.13	1	1	1	1	0	0	1	1	0	std
P05126	2.7.11.13	1	1	1	1	0	0	1	1	0	std
P05771	2.7.11.13	1	1	1	1	0	0	1	1	0	std
Q0N3X1	2.1.1.104	1	1	1	1	0	0	0	1	0	std
Q61768	3.6.4.4	0	0	0	0	0	1	0	1	0	None
Q50EK6	1.14.13.109	1	1	-1	1	0	0	1	1	0	std
Q924X7	2.7.11.1	1	1	1	1	0	0	1	1	0	std
Q9ESM6	3.1.4.46	-1	-1	-1	0	1	0	1	1	0	std
F8TW82	1.13.11.66	0	0	0	0	0	1	0	1	0	None
A4QMP6	3.2.1.28	0	0	0	0	0	1	0	1	0	None
P28861	1.18.1.2	1	1	1	1	0	0	1	1	0	std
A1Y9J6	1.14.16.4	0	0	0	0	0	1	0	1	0	None
P0CW58	3.6.4.B7	0	0	0	0	0	1	0	1	0	None
B5U9U8	1.5.1.3	1	1	-1	1	0	0	0	1	0	std
B2T9D2	4.1.1.8	0	0	0	0	0	1	0	1	0	None
Q93V78	2.1.1.9	0	0	0	0	0	1	0	1	0	None
Q7SXK1	3.4.11.18	1	1	1	1	0	0	0	1	0	std
Q5RLY6	1.2.1.10	0	0	0	0	0	1	0	1	0	None
Q9SG92	3.1.1.1	-1	1	1	0	1	0	1	1	0	std
Q9Z1S0	2.7.11.1	1	1	1	1	0	0	1	1	0	std
Q7MXP4	4.99.1.1	1	1	1	1	0	0	0	1	0	std
P07741	2.4.2.7	1	1	1	1	0	0	1	1	0	std
Q6IP81	3.3.2.6	0	0	0	0	0	1	0	1	0	None
J9TNQ9	3.2.1.26	1	1	1	1	0	0	0	1	0	std
I0CL57	3.2.1.26	1	1	1	1	0	0	0	1	0	std
O15992	2.7.3.3	1	1	1	1	0	0	1	1	0	std
D5JWB3	1.3.1.107	0	0	0	0	0	1	0	1	0	None
Q8NNF6	1.2.4.1	1	1	1	1	0	0	0	1	0	std
A5U8X0	5.99.1.2	1	1	1	1	0	0	0	1	0	std
Q1JUZ2	1.3.1.21	0	0	0	0	0	1	0	1	0	None
P22188	6.3.2.13	1	1	1	1	0	0	1	1	0	std
Q9Y600	4.1.1.29	1	1	1	1	0	0	1	1	0	std
P17252	2.7.11.13	1	1	1	1	0	0	1	1	0	std
Q59239	2.4.1.19	1	1	1	1	0	0	0	1	0	std
Q9NY33	3.4.14.4	1	1	1	1	0	0	1	1	0	std
Q8CHP8	3.1.3.74	-1	-1	-1	0	1	0	1	1	0	std
Q63704	2.3.1.21	1	1	1	1	0	0	1	1	0	std
Q4VWF8	5.4.2.12	0	0	0	0	0	1	0	1	0	None
Q700Q7	2.3.1.97	1	1	1	1	0	0	0	1	0	std
Q61035	6.1.1.21	1	1	1	1	0	0	1	1	0	std
Q9F5P9	2.3.1.B4	0	0	0	0	0	1	0	1	0	None
C7EWM3	2.4.2.3	0	0	0	0	0	1	0	1	0	None
E1U2Q3	1.14.19.3	0	0	0	0	0	1	0	1	0	None
P50582	2.7.11.1	1	1	1	1	0	0	0	1	0	std
Q0WP12	2.1.1.9	0	0	0	0	0	1	0	1	0	None
P04040	1.11.1.6	1	1	1	1	0	0	1	1	0	std
D3K115	3.3.1.1	1	1	1	1	0	0	0	1	0	std
Q924X2	2.3.1.21	1	1	1	1	0	0	1	1	0	std
Q5US13	2.3.1.21	1	1	1	1	0	0	0	1	0	std
B3DFH0	3.1.3.25	1	1	1	1	0	0	0	1	0	std
F4ZE01	5.4.2.1	0	0	0	0	0	1	0	1	0	None
O64404	4.2.3.60	-1	-1	1	0	1	0	1	1	0	std
P09210	2.5.1.18	1	1	1	1	0	0	1	1	0	std
Q93RE8	3.2.1.40	0	0	0	0	0	1	0	1	0	None
D0QJ94	2.3.1.84	0	0	0	0	0	1	0	1	0	None
Q09472	2.3.1.48	1	1	1	1	0	0	1	1	0	std
Q99ZZ7	3.2.1.36	0	0	0	0	0	1	0	1	0	None
Q07736	3.1.21.3	1	1	1	1	0	0	1	1	0	std
P31152	2.7.11.24	1	1	1	1	0	0	1	1	0	std
Q93X74	1.6.5.4	0	0	0	0	0	1	0	1	0	None
B9DS55	3.4.22.70	0	0	0	0	0	1	0	1	0	None
Q09137	2.7.11.1	1	1	1	1	0	0	1	1	0	std
Q42645	2.7.1.4	1	1	1	1	0	0	0	1	0	std
B3DH80	1.14.14.19	-1	1	-1	0	1	0	0	1	0	std
Q923S8	2.7.1.33	1	1	1	1	0	0	1	1	0	std
Q1A4H1	3.6.3.6	0	0	0	0	0	1	0	1	0	None
O60551	2.3.1.97	1	1	1	1	0	0	1	1	0	std
P22180	3.6.3.6	1	1	1	1	0	0	1	1	0	std
Q6EV31	2.4.99.4	0	0	0	0	0	1	0	1	0	None
Q9N181	2.3.1.97	1	1	1	1	0	0	1	1	0	std
P46116	3.4.21.105	1	1	1	1	0	0	1	1	0	std
Q16659	2.7.11.24	1	1	1	1	0	0	1	1	0	std
Q71BG5	1.14.19.47	0	0	0	0	0	1	0	1	0	None
Q99XG5	5.99.1.3	1	1	1	1	0	0	1	1	0	std
Q5EEK1	5.4.99.9	0	0	0	0	0	1	0	1	0	None
Q14258	2.3.2.27	-1	-1	-1	0	1	0	1	1	0	std
Q39129	2.8.1.1	1	1	1	1	0	0	1	1	0	std
O70311	2.3.1.97	1	1	1	1	0	0	1	1	0	std
Q8W259	1.11.1.12	0	0	0	0	0	1	0	1	0	None
Q8G568	4.4.1.21	1	1	1	1	0	0	1	1	0	std
O93651	1.8.99.3	0	0	0	0	0	1	0	1	0	None
Q9YBF8	6.1.1.14	1	1	1	1	0	0	0	1	0	std
O80562	2.1.1.165	0	0	0	0	0	1	0	1	0	None
P08587	2.3.2.13	1	1	1	1	0	0	1	1	0	std
O23722	4.1.1.33	0	0	0	0	0	1	0	1	0	None
Q86BW8	4.1.1.22	0	0	0	0	0	1	0	1	0	None
Q9M2E2	1.1.1.208	1	1	1	1	0	0	1	1	0	std
Q9JI38	4.2.1.70	-1	-1	-1	0	1	0	1	1	0	std
Q60048	3.6.3.3	1	1	1	1	0	0	0	1	0	std
P10349	2.3.1.15	1	1	1	1	0	0	1	1	0	std
C6EIV6	2.7.7.80	1	1	1	1	0	0	0	1	0	std
A7Y7E1	1.14.19.4	0	0	0	0	0	1	0	1	0	None
Q90YZ9	1.1.1.37	1	1	1	1	0	0	0	1	0	std
F2QX59	4.1.1.1	1	1	1	1	0	0	0	1	0	std
C1KGU6	2.3.1.35	1	1	1	1	0	0	0	1	0	std
P08263	2.5.1.18	1	1	1	1	0	0	1	1	0	std
Q75W54	3.2.1.152	1	1	1	1	0	0	1	1	0	std
Q9LJK2	1.14.13.93	1	1	1	1	0	0	1	1	0	std
E2RWY5	1.6.5.4	0	0	0	0	0	1	0	1	0	None
P06634	3.6.4.13	1	1	1	1	0	0	0	1	0	std
B4XYB8	2.3.1.236	0	0	0	0	0	1	0	1	0	None
Q61532	2.7.11.24	1	1	1	1	0	0	1	1	0	std
B2X050	1.1.1.208	1	1	1	1	0	0	1	1	0	std
P45974	3.4.19.12	1	1	1	1	0	0	1	1	0	std
Q9P870	4.3.2.1	0	0	0	0	0	1	0	1	0	None
Q6LWL3	1.12.98.1	-1	-1	-1	0	1	0	1	1	0	std
C7DZJ5	2.5.1.16	1	1	1	1	0	0	0	1	0	ext
C6L2E7	2.1.1.9	0	0	0	0	0	1	0	1	0	None
Q50756	1.8.98.1	1	1	1	1	0	0	0	1	0	std
P21980	2.3.2.13	1	1	1	1	0	0	1	1	0	std
Q9H553	2.4.1.132	1	1	1	1	0	0	1	1	0	std
P37945	3.4.21.53	1	1	1	1	0	0	1	1	0	std
Q12VP3	2.4.99.18	0	0	0	0	0	1	0	1	0	None
Q6DLZ2	1.3.5.1	1	1	1	1	0	0	0	1	0	std
Q8YEF2	4.1.3.4	0	0	0	0	0	1	0	1	0	None
G9I7G1	1.14.19.18	0	0	0	0	0	1	0	1	0	None
Q03518	3.6.3.43	0	0	0	0	0	1	0	1	0	None
Q5U788	3.1.3.B9	-1	-1	-1	0	1	0	0	1	0	std
Q8GBW6	2.1.3.1	1	1	1	1	0	0	1	1	0	std
Q3S891	1.1.1.37	0	0	0	0	0	1	0	1	0	None
P0A794	2.6.99.2	1	1	1	1	0	0	1	1	0	std
B2D088	3.2.1.55	0	0	0	0	0	1	0	1	0	None
Q15131	2.7.11.22	1	1	1	1	0	0	1	1	0	std
Q9C5Y0	3.1.4.4	1	1	1	1	0	0	1	1	0	std
P47922	2.7.4.6	1	1	1	1	0	0	1	1	0	std
Q9SLN8	1.1.1.54	1	1	-1	1	0	0	1	1	0	std
Q09892	2.7.11.24	1	1	1	1	0	0	0	1	0	std
A0A016PGH7	3.6.5.2	0	0	0	0	0	1	0	1	0	None
P49662	3.4.22.57	1	1	1	1	0	0	1	1	0	std
Q8GV30	2.7.12.1	0	0	0	0	0	1	0	1	0	None
Q75WH8	5.3.1.14	0	0	0	0	0	1	0	1	0	None
O28635	4.1.1.39	1	1	1	1	0	0	0	1	0	std
M2PFR6	1.2.1.95	0	0	0	0	0	1	0	1	0	None
P25891	3.2.2.22	1	1	1	1	0	0	1	1	0	std
P72021	2.3.1.169	-1	1	1	0	1	0	1	1	0	std
P76562	2.3.1.193	1	1	1	1	0	0	1	1	0	std
A0QQJ4	1.1.98.2	1	1	1	1	0	0	0	1	0	std
O43463	2.1.1.43	1	1	1	1	0	0	1	1	0	std
Q9CJC0	4.4.1.5	0	0	0	0	0	1	0	1	0	None
Q8VUF1	1.3.7.8	0	0	0	0	0	1	0	1	0	None
P27704	2.7.11.24	1	1	1	1	0	0	1	1	0	std
F6K7K1	4.1.1.33	0	0	0	0	0	1	0	1	0	None
Q9X913	3.6.1.1	1	1	1	1	0	0	0	1	0	std
P9WNE1	1.1.98.2	1	1	1	1	0	0	0	1	0	std
P70343	3.4.22.57	1	1	1	1	0	0	1	1	0	std
Q6T1F6	2.1.1.69	1	1	1	1	0	0	1	1	0	std
O75191	2.7.1.17	1	1	1	1	0	0	1	1	0	std
S5YAB5	3.1.1.11	0	0	0	0	0	1	0	1	0	None
B4XAK4	4.2.3.57	-1	1	1	0	1	0	0	1	0	std
P35750	3.4.22.52	1	1	1	1	0	0	1	1	0	std
O15296	1.13.11.33	1	1	1	1	0	0	1	1	0	std
Q9FIF5	3.1.3.16	1	1	1	1	0	0	0	1	0	std
P16263	2.3.1.61	1	1	1	1	0	0	1	1	0	std
P0CW78	3.6.3.3	1	1	-1	1	0	0	1	1	0	std
A0QV29	2.7.7.59	0	0	0	0	0	1	0	1	0	None
Q15111	2.7.11.10	0	0	0	0	0	1	0	1	0	None
C3W7V1	1.15.1.1	1	1	1	1	0	0	0	1	0	ext
Q9LAM9	1.8.4.12	1	1	1	1	0	0	0	1	0	std
P42412	1.2.1.27	1	1	1	1	0	0	1	1	0	std
Q93099	1.13.11.5	1	1	1	1	0	0	1	1	0	std
J9PHM5	2.1.1.69	1	1	1	1	0	0	0	1	0	std
Q6E0B2	2.7.11.1	0	0	0	0	0	1	0	1	0	None
P54646	2.7.11.1	1	1	1	1	0	0	1	1	0	std
P9WHN7	3.1.1.29	0	0	0	0	0	1	0	1	0	None
Q9BR01	2.8.2.1	-1	1	1	0	1	0	1	1	0	std
Q9N1P5	3.4.23.4	1	1	1	1	0	0	0	1	0	std
Q7RTV2	2.5.1.18	1	1	1	1	0	0	1	1	0	std
Q96WN5	2.4.1.109	0	0	0	0	0	1	0	1	0	None
P09158	2.5.1.16	1	1	1	1	0	0	1	1	0	std
Q9NL96	1.8.1.7	0	0	0	0	0	1	0	1	0	None
O60237	3.1.3.53	0	0	0	0	0	1	0	1	0	None
P9WJM1	2.5.1.7	1	1	1	1	0	0	0	1	0	std
Q5JI69	1.1.1.103	0	0	0	0	0	1	0	1	0	None
Q8REE6	5.1.1.3	1	1	1	1	0	0	0	1	0	std
P24666	3.1.3.48	1	1	1	1	0	0	1	1	0	std
Q14376	5.1.3.2	1	1	1	1	0	0	1	1	0	std
Q91XW7	3.4.22.64	0	0	0	0	0	1	0	1	0	None
B6RJT5	2.1.1.116	0	0	0	0	0	1	0	1	0	None
Q9HCC8	3.1.4.46	-1	-1	-1	0	1	0	1	1	0	std
A7BI59	1.6.3.1	0	0	0	0	0	1	0	1	0	None
Q8I1N3	1.11.1.11	0	0	0	0	0	1	0	1	0	None
Q8LB02	1.3.5.1	1	1	1	1	0	0	1	1	0	std
Q9S816	3.1.4.3	1	1	1	1	0	0	1	1	0	std
Q93KB8	3.6.3.38	0	0	0	0	0	1	0	1	0	None
Q9WXT2	3.1.1.41	1	1	1	1	0	0	0	1	0	std
Q02567	1.11.1.13	1	1	1	1	0	0	1	1	0	std
Q9ZTB7	2.4.1.18	1	1	1	1	0	0	0	1	0	std
P42390	4.1.2.8	0	0	0	0	0	1	0	1	0	None
Q3S892	1.1.1.37	0	0	0	0	0	1	0	1	0	None
Q9CPU0	4.4.1.5	1	1	1	1	0	0	1	1	0	std
Q04760	4.4.1.5	1	1	1	1	0	0	1	1	0	std
Q8IXJ6	2.4.2.B15	-1	-1	-1	0	1	0	1	1	0	std
Q9UVP6	1.11.1.16	1	1	1	1	0	0	1	1	0	std
P16442	2.4.1.37	1	1	1	1	0	0	1	1	0	std
D0EAP3	1.15.1.1	1	1	1	1	0	0	0	1	0	std
Q2UZU7	1.15.1.1	1	1	1	1	0	0	0	1	0	std
Q1G2C1	3.4.22.46	0	0	0	0	0	1	0	1	0	None
O64948	3.4.21.53	-1	1	1	0	1	0	1	1	0	std
Q586W9	2.3.1.41	0	0	0	0	0	1	0	1	0	None
Q3S893	1.1.1.37	0	0	0	0	0	1	0	1	0	None
Q84NC8	4.2.3.B40	-1	-1	-1	0	1	0	1	1	0	std
P0A3C5	2.3.1.41	-1	-1	-1	0	1	0	0	1	0	std
Q8RKE5	1.8.99.3	0	0	0	0	0	1	0	1	0	None
Q9JPB5	1.3.99.37	-1	-1	-1	0	1	0	1	1	0	std
Q330M9	1.13.11.4	1	1	1	1	0	0	1	1	0	std
P38501	1.7.2.1	1	1	1	1	0	0	1	1	0	std
Q4JHB1	2.1.1.104	1	1	1	1	0	0	0	1	0	std
Q13164	2.7.11.24	1	1	1	1	0	0	1	1	0	std
Q9K5B4	1.8.99.3	0	0	0	0	0	1	0	1	0	None
Q9NHC6	3.4.25.1	1	1	1	1	0	0	1	1	0	std
P09874	2.4.2.30	1	1	1	1	0	0	1	1	0	std
O22682	2.5.1.47	0	0	0	0	0	1	0	1	0	None
B6ZKF4	1.11.1.14	1	1	1	1	0	0	0	1	0	std
Q2QWN6	2.7.8.23	0	0	0	0	0	1	0	1	0	None
A0B8F1	6.2.1.1	1	1	1	1	0	0	0	1	0	std
Q93YP7	2.5.1.39	1	1	1	1	0	0	1	1	0	std
Q6T8H1	2.3.3.16	1	1	1	1	0	0	0	1	0	std
Q61753	1.1.1.95	1	1	1	1	0	0	1	1	0	std
Q6KB19	1.11.1.13	0	0	0	0	0	1	0	1	0	None
A9CK16	3.5.4.33	1	1	1	1	0	0	1	1	0	std
Q9UEW8	2.7.11.1	1	1	1	1	0	0	1	1	0	std
Q9Z1W9	2.7.11.1	1	1	1	1	0	0	1	1	0	std
O88506	2.7.11.1	1	1	1	1	0	0	1	1	0	std
Q06401	1.3.99.4	1	1	1	1	0	0	1	1	0	std
A0NIJ1	1.1.1.202	0	0	0	0	0	1	0	1	0	None
P33247	4.2.1.129	1	1	-1	1	0	0	0	1	0	std
Q8H1H9	1.4.3.21	1	1	1	1	0	0	1	1	0	std
Q92830	2.3.1.48	1	1	1	1	0	0	1	1	0	std
H6U4J0	1.14.19.18	0	0	0	0	0	1	0	1	0	None
Q69SV0	1.11.1.11	1	1	1	1	0	0	0	1	0	std
Q3L452	1.11.1.14	0	0	0	0	0	1	0	1	0	None
C0IRH1	2.4.1.207	0	0	0	0	0	1	0	1	0	None
Q9Y8G7	1.11.2.4	-1	-1	-1	0	1	0	1	1	0	std
P0CW93	1.1.1.27	1	1	1	1	0	0	1	1	0	std
P11961	2.3.1.12	1	1	1	1	0	0	1	1	0	std
P11543	1.11.1.14	1	1	1	1	0	0	1	1	0	std
Q1MXG4	6.3.1.2	0	0	0	0	0	1	0	1	0	None
Q9LDU6	1.3.1.21	1	1	1	1	0	0	1	1	0	std
Q94AX4	1.1.2.4	1	1	1	1	0	0	1	1	0	std
Q9GV16	3.2.1.123	1	1	1	1	0	0	1	1	0	std
O02791	3.2.1.46	1	1	1	1	0	0	1	1	0	std
Q9LEL5	2.1.1.116	1	1	1	1	0	0	1	1	0	std
P12081	6.1.1.21	1	1	1	1	0	0	1	1	0	std
P11413	1.1.1.49	1	1	1	1	0	0	1	1	0	std
G1EHI3	1.1.1.49	1	1	1	1	0	0	0	1	0	std
Q42592	1.11.1.11	1	1	1	1	0	0	1	1	0	std
Q6TEC1	3.6.1.62	1	1	1	1	0	0	1	1	0	std
A5TZE3	2.8.1.10	1	1	1	1	0	0	0	1	0	std
Q9XGB7	2.4.1.13	0	0	0	0	0	1	0	1	0	None
Q9P2J5	6.1.1.4	1	1	1	1	0	0	1	1	0	std
Q9LE33	1.1.1.81	1	1	1	1	0	0	1	1	0	std
Q53VZ1	3.1.11.1	0	0	0	0	0	1	0	1	0	None
Q9SRZ6	1.1.1.42	1	1	1	1	0	0	1	1	0	std
P52704	4.1.2.47	1	1	1	1	0	0	1	1	0	std
Q6XG56	3.1.4.53	0	0	0	0	0	1	0	1	0	None
[truncated: 21,978 more rows]
