# Supplementary material for: BrEPS 2.0: Optimization of sequence pattern prediction for enzyme annotation
Source: PLoS One. 2017 Jul 27;12(7):e0182216. doi: 10.1371/journal.pone.0182216 (PMC5531587; doi:10.1371/journal.pone.0182216)
Supplement: S4 Table — (ODS) [file pone.0182216.s004.ods]

## Sheet: Tabelle1
Uniprot_Acc	EC_brenda	Ids_interpro	EC_interpro	Hit	TP	FP	N
P30614	2.7.1.40	IPR001697/IPR015793/IPR015795/IPR018209	2.7.1.40	True	1	0	0
P30613	2.7.1.40	IPR001697/IPR015793/IPR015795/IPR018209	2.7.1.40	True	1	0	0
A8YV68				False	0	0	1
A2Q6K5				False	0	0	1
F8QV18	3.1.1.7	IPR001445	3.1.1.7	True	1	0	0
Q60358	4.1.1.11	IPR020931	4.1.1.11	True	1	0	0
Q60352	2.7.4.26	IPR024192	2.7.4.26	True	1	0	0
D6R1X1				False	0	0	1
D3Y5N8				False	0	0	1
Q2TSC7	2.3.2.15	IPR007719/IPR015407	2.3.2.15	True	1	0	0
Q8R6L6	3.4.15.6	IPR011811	3.4.15.6	True	1	0	0
P23919	2.7.4.9	IPR018094/IPR018095	2.7.4.9	True	1	0	0
P69249	4.1.1.39	IPR000894/IPR024680/IPR024681	4.1.1.39	True	1	0	0
B1PJR8				False	0	0	1
Q9TTH8				False	0	0	1
Q81G39	6.1.1.13	IPR010072	6.1.1.13	True	1	0	0
A3QRK1				False	0	0	1
E5Q9D7				False	0	0	1
Q84F18				False	0	0	1
Q84F19	3.2.1.8	IPR001137/IPR013319/IPR018208/IPR033119/IPR033123	3.2.1.8	True	1	0	0
Q5S057				False	0	0	1
Q8L7S8	3.6.4.13	IPR011545/IPR012562/IPR014014	3.6.4.13	True	1	0	0
P08842				False	0	0	1
Q2HPP6				False	0	0	1
Q5S058				False	0	0	1
Q5S059				False	0	0	1
Q84F14				False	0	0	1
Q9ZSU4	2.4.1.207	IPR010713/IPR016455	2.4.1.207	True	1	0	0
Q84F16				False	0	0	1
O30508				False	0	0	1
Q2TFW1				False	0	0	1
A9X3M0				False	0	0	1
Q6YGT5				False	0	0	1
Q04432				False	0	0	1
P70419				False	0	0	1
Q9EP78				False	0	0	1
Q0E9Q7				False	0	0	1
Q9EP75				False	0	0	1
Q9AW95	4.1.3.27	IPR005256/IPR006805/IPR019999	4.1.3.27	True	1	0	0
P04036	1.17.1.8	IPR000846/IPR022663/IPR022664/IPR023940	1.17.1.8	True	1	0	0
P04035	1.1.1.34	IPR002202/IPR004554/IPR004816/IPR009023/IPR009029/IPR023074/IPR023076/IPR023282	1.1.1.34	True	1	0	0
P53704				False	0	0	1
Q56US5	2.4.2.17	IPR001348/IPR013115/IPR013820/IPR018198/IPR020621	2.4.2.17	True	1	0	0
P53701	4.4.1.17	IPR000511	4.4.1.17	True	1	0	0
P53700	4.4.1.17	IPR000511	4.4.1.17	True	1	0	0
P53702	4.4.1.17	IPR000511	4.4.1.17	True	1	0	0
P00723	3.2.1.23	IPR004199/IPR006101/IPR006103/IPR006104/IPR023230/IPR023232	3.2.1.23	True	1	0	0
P00722	3.2.1.23	IPR004199/IPR006101/IPR006103/IPR006104/IPR023230/IPR023232/IPR023933/IPR032312	3.2.1.23	True	1	0	0
P00720	3.2.1.17	IPR001165/IPR002196/IPR023347	3.2.1.17	True	1	0	0
P00727	3.4.11.1	IPR000819/IPR008283/IPR011356/IPR023042	3.4.11.10	False	0	1	0
P00724	3.2.1.26	IPR018053	3.2.1.26	True	1	0	0
P00729	3.4.16.5	IPR008442	3.4.16.5	True	1	0	0
B7UIK8	3.4.21.107	IPR011782	3.4.21.107	True	1	0	0
P93230	2.7.7.27	IPR005836/IPR011831	2.7.7.27	True	1	0	0
P9WHR7	3.4.21.88	IPR006197/IPR006199/IPR006200	3.4.21.88	True	1	0	0
O08914	3.5.1.4	IPR000120/IPR020556/IPR023631/IPR030560	6.3.5.7	False	0	1	0
A0MLR7				False	0	0	1
Q6ZMG9				False	0	0	1
Q92523	2.3.1.21	IPR032476	2.3.1.21	True	1	0	0
P96558	2.4.1.311	IPR004276	2.4.1.227	False	0	1	0
O13310				False	0	0	1
Q9SZY8				False	0	0	1
Q03043	2.7.11.12	IPR002374/IPR031831/IPR035014	2.7.11.12	True	1	0	0
O85167	3.2.1.23	IPR004199/IPR006101/IPR006103/IPR006104/IPR023232/IPR032312	3.2.1.23	True	1	0	0
Q6LZC3				False	0	0	1
Q6LZC4				False	0	0	1
Q9SSV1	3.1.27.1	IPR033697	3.1.27.1	True	1	0	0
P19079	3.5.4.5	IPR006262	3.5.4.5	True	1	0	0
Q17036				False	0	0	1
Q9Y9G0	6.1.1.15	IPR002316/IPR004499/IPR016061/IPR017449/IPR033721	6.1.1.15	True	1	0	0
Q9FR51	2.4.1.207	IPR010713/IPR016455	2.4.1.207	True	1	0	0
O24592				False	0	0	1
P54166	2.4.1.315	IPR023589	2.4.1.315	True	1	0	0
Q65CJ7				False	0	0	1
A9UKW1				False	0	0	1
Q96BT7	2.1.1.229	IPR015095/IPR032863/IPR034256	2.1.1.229	True	1	0	0
Q02293	2.5.1.58	IPR026872	2.5.1.58	True	1	0	0
O59610	2.7.7.7	IPR006133/IPR006134/IPR006172/IPR017964/IPR023211	2.7.7.7	True	1	0	0
Q99518	1.14.13.8	IPR002254	1.14.13.8	True	1	0	0
Q93ZW0	1.1.1.49	IPR001282/IPR022674/IPR022675	1.1.1.49	True	1	0	0
O23614				False	0	0	1
P50428				False	0	0	1
Q3TH56				False	0	0	1
O24047	1.1.1.37	IPR001252/IPR010945/IPR011274	1.1.1.37	True	1	0	0
Q8K5E9	1.8.99.5	IPR005117/IPR006067	1.8.1.2	False	0	1	0
Q65D11				False	0	0	1
M5AIH9				False	0	0	1
Q9SID3	3.1.2.6	IPR017782/IPR032282	3.1.2.6	True	1	0	0
Q9QH18	2.4.1.122	IPR000477	2.7.7.49	False	0	1	0
Q02126	3.2.1.39	IPR000490	3.2.1.39	True	1	0	0
Q02127	1.3.5.2	IPR005719	1.3.5.2	True	1	0	0
Q9XFW4	2.3.1.51	IPR032098	2.3.1.51	True	1	0	0
Q8U308				False	0	0	1
Q72LL6				False	0	0	1
P9WKK9	1.1.1.85	IPR023698	1.1.1.85	True	1	0	0
P0A9G6	4.1.3.1	IPR006254	4.1.3.1	True	1	0	0
C1J959	4.1.2.13	IPR000741/IPR029768	4.1.2.13	True	1	0	0
Q737I9				False	0	0	1
Q07510	2.3.1.180	IPR004655/IPR013747/IPR013751	2.3.1.180	True	1	0	0
Q9F8X0				False	0	0	1
Q9F8X1				False	0	0	1
A0F0B5	1.13.11.1	IPR012801	1.13.11.1	True	1	0	0
Q5AUG0	2.4.1.198	IPR013717	2.4.1.198	True	1	0	0
P13179	2.7.7.88	IPR014023/IPR017234/IPR025786/IPR026890	2.1.1.56	False	0	1	0
Q9BR01				False	0	0	1
P21661				False	0	0	1
P52867	2.4.1.109	IPR032421	2.4.1.109	True	1	0	0
Q8GAW0				False	0	0	1
P0AB65	3.6.1.7	IPR001792/IPR017968/IPR020456/IPR028627	3.6.1.7	True	1	0	0
A4RQJ7				False	0	0	1
Q8KKF9				False	0	0	1
Q8W1W9				False	0	0	1
Q8KKF7				False	0	0	1
E0X765	3.1.26.4	IPR002156/IPR022892	3.1.26.4	True	1	0	0
Q5A8N2				False	0	0	1
Q8L7S6	3.2.1.52	IPR015883/IPR025705/IPR029019	3.2.1.52	True	1	0	0
Q6P3D0				False	0	0	1
Q93VC3				False	0	0	1
P11998	2.5.1.78	IPR002180/IPR034964	2.5.1.78	True	1	0	0
P45149	2.5.1.78	IPR002180/IPR034964	2.5.1.78	True	1	0	0
Q84F15				False	0	0	1
A3MWU9	1.1.1.37	IPR011275	1.1.1.37	True	1	0	0
Q95KM3				False	0	0	1
F6T000				False	0	0	1
Q8G568	4.4.1.21	IPR003815	4.4.1.21	True	1	0	0
Q00IB3				False	0	0	1
P17692	2.4.1.19	IPR006046/IPR006048	3.2.1.1	False	0	1	0
P17694				False	0	0	1
P20132				False	0	0	1
B3VH91	4.2.3.3	IPR004363/IPR018148	4.2.3.3	True	1	0	0
Q01583	2.7.1.107	IPR000756/IPR029477	2.7.1.107	True	1	0	0
Q01581	2.3.3.10	IPR000590/IPR010122/IPR013746	2.3.3.10	True	1	0	0
O75390	2.3.3.1	IPR019810	2.3.3.16	False	0	1	0
Q8ZTY7				False	0	0	1
Q9FZ05	2.4.1.207	IPR010713/IPR016455	2.4.1.207	True	1	0	0
O05369				False	0	0	1
A4SVB6				False	0	0	1
Q9SE00				False	0	0	1
Q45NF5				False	0	0	1
Q72K29	3.1.3.70	IPR006381/IPR033980	3.1.3.70	True	1	0	0
E7BYE4	3.2.1.52	IPR015883/IPR025705/IPR029019	3.2.1.52	True	1	0	0
P0A877	4.2.1.20	IPR002028/IPR018204	4.2.1.20	True	1	0	0
P0A870	2.2.1.2	IPR001585/IPR004730/IPR018225	2.2.1.2	True	1	0	0
P0A873	2.1.1.228	IPR002649/IPR016009	2.1.1.228	True	1	0	0
P0A879	4.2.1.20	IPR006653/IPR006654/IPR023026	4.2.1.20	True	1	0	0
Q9HCQ5				False	0	0	1
Q8ZWI8	3.6.1.1	IPR004131	3.6.1.1	True	1	0	0
A5HJW4				False	0	0	1
I3WEV8				False	0	0	1
Q9C9G4	3.1.30.2	IPR003154	3.1.30.1	False	0	1	0
H2BL43	3.6.3.8	IPR006408/IPR022141/IPR034304	3.6.3.8	True	1	0	0
Q19U05				False	0	0	1
Q7WTU5	3.2.1.23	IPR004199/IPR006101/IPR006103/IPR006104/IPR023230/IPR023232/IPR032312	3.2.1.23	True	1	0	0
A9S3H4	2.7.1.1	IPR001312/IPR019807/IPR022672/IPR022673	2.7.1.1	True	1	0	0
Q8L0X1				False	0	0	1
Q8L0X3	4.4.1.28	IPR005856/IPR005859	2.5.1.47	False	0	1	0
Q9NUT2				False	0	0	1
C7DRQ4	1.15.1.1	IPR001189/IPR019831/IPR019832/IPR019833	1.15.1.1	True	1	0	0
Q8AXB5	1.2.1.12	IPR006424	1.2.1.12	True	1	0	0
Q9NIH5	2.7.7.41	IPR000374	2.7.7.41	True	1	0	0
O31074				False	0	0	1
Q9WVL4	2.7.11.14	IPR032965	2.7.11.14	True	1	0	0
F4JUY5				False	0	0	1
P56937				False	0	0	1
Q9JI75				False	0	0	1
Q74240				False	0	0	1
I1MEH3	3.5.2.5	IPR017593	3.5.2.5	True	1	0	0
Q00971				False	0	0	1
Q00973				False	0	0	1
Q00972	2.7.11.4	IPR004358/IPR005467/IPR018955	2.7.13.3	False	0	1	0
F9VMI9				False	0	0	1
P22887	2.7.4.6	IPR001564/IPR023005/IPR034907	2.7.4.6	True	1	0	0
B8J0I2				False	0	0	1
Q8SXK5				False	0	0	1
Q93Z20				False	0	0	1
P75682	4.1.2.20	IPR020624/IPR020625	4.3.3.7	False	0	1	0
B3FES3				False	0	0	1
B1Q3J6	2.1.1.37	IPR001525/IPR017198/IPR018117/IPR022702/IPR031303	2.1.1.37	True	1	0	0
O35790				False	0	0	1
O35795				False	0	0	1
Q8Y1H8	2.5.1.78	IPR002180/IPR034964	2.5.1.78	True	1	0	0
Q749I7	2.7.13.3	IPR003661/IPR004358/IPR005467	2.7.13.3	True	1	0	0
Q9C533	2.3.1.225	IPR001594	2.3.1.225	True	1	0	0
Q7UDT4	5.3.1.4	IPR003762/IPR024664	5.3.1.4	True	1	0	0
P06608				False	0	0	1
P06609				False	0	0	1
Q66CJ2				False	0	0	1
I7ML19				False	0	0	1
Q9EXR9				False	0	0	1
A4ZIT2	1.6.2.4	IPR023208	1.6.2.4	True	1	0	0
B6VFQ8				False	0	0	1
Q9K3J3	1.1.1.37	IPR001252/IPR010945	1.1.1.37	True	1	0	0
W8QMF8				False	0	0	1
P18479	3.4.22.45	IPR001456/IPR002540/IPR031159	3.4.22.45	True	1	0	0
P18475				False	0	0	1
Q91XE4				False	0	0	1
Q75PK5				False	0	0	1
Q75PK6				False	0	0	1
Q75PK7				False	0	0	1
A8CIU9				False	0	0	1
Q60HC8	3.4.19.12	IPR001578/IPR030297	3.4.19.12	True	1	0	0
B7U3W7				False	0	0	1
Q9P212	3.1.4.11	IPR001192/IPR001711/IPR015359	3.1.4.11	True	1	0	0
P25824	2.7.4.3	IPR000850	2.7.4.3	True	1	0	0
Q9NG18	5.4.2.12	IPR005995/IPR011258	5.4.2.12	True	1	0	0
P76658	2.7.1.167	IPR011913/IPR011914/IPR023030	2.7.1.167	True	1	0	0
B0L9J2	2.7.2.4	IPR001341/IPR018042	2.7.2.4	True	1	0	0
Q9WXT2				False	0	0	1
Q9ERD9				False	0	0	1
P00521	2.7.10.2	IPR015015/IPR033221	2.7.10.2	True	1	0	0
P00520	2.7.10.2	IPR015015/IPR033221	2.7.10.2	True	1	0	0
P00523				False	0	0	1
P00522	2.7.10.2	IPR015015	2.7.10.2	True	1	0	0
P00525				False	0	0	1
P00527	2.7.10.2	IPR035025	2.7.10.2	True	1	0	0
P00526				False	0	0	1
P00529	2.7.10.2	IPR002011	2.7.10.1	False	0	1	0
P00528				False	0	0	1
Q969I3				False	0	0	1
Q08548				False	0	0	1
M9VUD6				False	0	0	1
O43916				False	0	0	1
Q9FYU7				False	0	0	1
Q8W493	1.18.1.2	IPR015701	1.18.1.2	True	1	0	0
Q9FYU1				False	0	0	1
Q82M40	2.8.3.16	IPR017659	2.8.3.16	True	1	0	0
B5AR80				False	0	0	1
Q59126	2.7.1.90	IPR000023/IPR012003/IPR012829/IPR015912/IPR022953	2.7.1.11	False	0	1	0
Q59127				False	0	0	1
Q59128				False	0	0	1
Q59129				False	0	0	1
Q6N8F8	2.8.3.16	IPR017659	2.8.3.16	True	1	0	0
F1SS93				False	0	0	1
Q8TA71	3.2.1.51	IPR000933/IPR016286/IPR018526/IPR031919	3.2.1.51	True	1	0	0
Q8TA72	4.6.1.2	IPR011645	4.6.1.2	True	1	0	0
A9CQC1				False	0	0	1
G0L5X4				False	0	0	1
B8XY18	3.1.1.26	IPR002331	3.1.1.3	False	0	1	0
P08192	6.3.2.17	IPR001645	6.3.2.17	True	1	0	0
P08196				False	0	0	1
Q08295				False	0	0	1
G5ECE4	2.3.2.15	IPR007719	2.3.2.15	True	1	0	0
P27466				False	0	0	1
P27463				False	0	0	1
Q63285	2.7.11.1	IPR034371/IPR034372	2.7.11.1	True	1	0	0
Q9M4N3	3.6.3.6	IPR006534	3.6.3.6	True	1	0	0
A4PB65				False	0	0	1
A4PB64				False	0	0	1
P9WMY3				False	0	0	1
Q9H237				False	0	0	1
F2X5L9				False	0	0	1
Q9ZR58	2.7.7.48	IPR007855	2.7.7.48	True	1	0	0
A1BPG9	3.2.1.17	IPR002196/IPR023347/IPR033907	3.2.1.17	True	1	0	0
Q93IE7	3.2.1.132	IPR002037/IPR019834	3.2.1.4	False	0	1	0
Q57600	6.3.4.23	IPR009720/IPR010672/IPR023656	6.3.4.23	True	1	0	0
Q9RHV9	6.1.1.6	IPR002313/IPR018149/IPR034762	6.1.1.6	True	1	0	0
Q57609	3.5.4.29	IPR007839	3.5.4.29	True	1	0	0
A5XCL5	2.7.7.9	IPR016267	2.7.7.9	True	1	0	0
B5KNK6	3.4.19.12	IPR001578/IPR030297	3.4.19.12	True	1	0	0
Q5LGP1	6.3.1.2	IPR008146/IPR022147/IPR027303	6.3.1.2	True	1	0	0
Q00G65				False	0	0	1
P41090				False	0	0	1
Q8N3W7				False	0	0	1
Q8RV06				False	0	0	1
Q6VMW0				False	0	0	1
D4N2Z4				False	0	0	1
Q4U338	3.4.19.3	IPR016125	3.4.19.3	True	1	0	0
Q54AI1	1.14.14.18	IPR002051/IPR016053/IPR018207	1.14.14.18	True	1	0	0
Q4U331				False	0	0	1
P03176	2.7.1.21	IPR001889	2.7.1.21	True	1	0	0
P04038				False	0	0	1
P38940				False	0	0	1
P04994	3.1.11.6	IPR003753/IPR020579/IPR025824	3.1.11.6	True	1	0	0
P04995	3.1.11.1	IPR013620/IPR023607/IPR034747/IPR034748	3.1.11.1	True	1	0	0
Q4JDK3				False	0	0	1
Q9LKH8	1.3.1.33	IPR005979	1.3.1.33	True	1	0	0
P33570	2.2.1.1	IPR005478/IPR033247	2.2.1.1	True	1	0	0
A2RJT9	1.3.1.14	IPR033886	1.3.98.1	False	0	1	0
Q6L7J5	2.7.1.23	IPR002504/IPR017437	2.7.1.23	True	1	0	0
Q9R008	2.7.1.36	IPR006205	2.7.1.36	True	1	0	0
Q6Q2J0				False	0	0	1
Q68FX9				False	0	0	1
Q8N5Y8	2.4.2.30	IPR012317	2.4.2.30	True	1	0	0
Q8I7A1				False	0	0	1
Q7XR89				False	0	0	1
A8FAG9				False	0	0	1
O70138	3.4.24.34	IPR028709	3.4.24.34	True	1	0	0
Q9DD46				False	0	0	1
Q9HIA7	2.5.1.17	IPR016030/IPR029499	2.5.1.17	True	1	0	0
B0I1V1				False	0	0	1
A4LA85				False	0	0	1
O08912				False	0	0	1
Q8AVH2				False	0	0	1
F1CMY8				False	0	0	1
Q9ZNT0				False	0	0	1
P38230				False	0	0	1
P93236	1.14.13.90	IPR017079	1.14.13.90	True	1	0	0
P38238	2.1.1.205	IPR028590	2.1.1.205	True	1	0	0
P30007	3.6.1.23	IPR034745	3.6.1.23	True	1	0	0
O14356	2.7.1.137	IPR003151/IPR003152/IPR009076/IPR014009/IPR024585/IPR026683	2.7.11.1	False	0	1	0
Q2PP43				False	0	0	1
P29853	3.2.1.23	IPR001944/IPR018954/IPR019801/IPR025300/IPR025972/IPR031330	3.2.1.23	True	1	0	0
Q9X721	3.4.24.3	IPR002169/IPR013661	3.4.24.3	True	1	0	0
Q8J229				False	0	0	1
Q8YF74	2.7.13.3	IPR004358/IPR005467	2.7.13.3	True	1	0	0
Q2HXL9				False	0	0	1
Q2HXL8				False	0	0	1
Q6BE24				False	0	0	1
C0STU2				False	0	0	1
Q9ALN5				False	0	0	1
I3ZTQ5				False	0	0	1
Q7BHJ5	3.5.2.6	IPR000871/IPR023650	3.5.2.6	True	1	0	0
Q0Z889				False	0	0	1
Q0PQZ5				False	0	0	1
Q58XP3				False	0	0	1
P95980				False	0	0	1
Q06C47				False	0	0	1
E7AIM5				False	0	0	1
E7AIM3				False	0	0	1
A1RUM9	1.1.1.22	IPR028357	1.1.1.22	True	1	0	0
C6KE75	5.99.1.2	IPR001631/IPR008336/IPR013030/IPR013034/IPR013499/IPR013500/IPR014711/IPR014727/IPR018521/IPR025834	5.99.1.2	True	1	0	0
O16843				False	0	0	1
P96559	2.4.1.310	IPR004276	2.4.1.227	False	0	1	0
Q9NPI5				False	0	0	1
E7EC32				False	0	0	1
D2I940				False	0	0	1
A6ZKY2	2.4.1.16	IPR004834/IPR004835/IPR013616	2.4.1.16	True	1	0	0
P45523	5.2.1.8	IPR000774/IPR001179/IPR023566	5.2.1.8	True	1	0	0
P04176	1.14.16.1	IPR005961	1.14.16.1	True	1	0	0
P04177	1.14.16.2	IPR005962/IPR021164	1.14.16.2	True	1	0	0
Q2LC82	5.1.3.5	IPR005886	5.1.3.2	False	0	1	0
Q2LC83	5.1.3.5	IPR005886	5.1.3.2	False	0	1	0
A5HA58				False	0	0	1
A5HA59				False	0	0	1
A5HA56				False	0	0	1
A5HA57				False	0	0	1
A5HA54				False	0	0	1
A5HA52				False	0	0	1
A5HA50				False	0	0	1
A5HA51				False	0	0	1
Q05397	2.7.10.2	IPR005189	2.7.10.2	True	1	0	0
P00889	2.3.3.1	IPR019810	2.3.3.16	False	0	1	0
Q8FL89	5.3.1.4	IPR003762/IPR024664	5.3.1.4	True	1	0	0
Q5PXQ6				False	0	0	1
Q56F26	3.2.1.165	IPR028829	3.2.1.165	True	1	0	0
Q7M962	1.7.99.4	IPR010051/IPR027467	1.7.99.4	True	1	0	0
P0A091	6.3.2.9	IPR005762	6.3.2.9	True	1	0	0
P92974	2.3.2.23	IPR018074/IPR018075/IPR018965/IPR032418/IPR032420	6.2.1.45	False	0	1	0
E5KWX4				False	0	0	1
P46696	6.1.1.21	IPR015807/IPR033656	6.1.1.21	True	1	0	0
Q973G3				False	0	0	1
Q973G2				False	0	0	1
P92979	1.8.4.9	IPR004508	1.8.4.9	True	1	0	0
O94953				False	0	0	1
Q14790				False	0	0	1
D2SNF6				False	0	0	1
A0LST6				False	0	0	1
C1DQG8	2.3.1.8	IPR002505/IPR004614/IPR010766/IPR016475	2.3.1.8	True	1	0	0
Q16790	4.2.1.1	IPR018338	4.2.1.1	True	1	0	0
O93634				False	0	0	1
Q0ZQJ1	3.1.3.26	IPR000387/IPR016130	3.1.3.48	False	0	1	0
Q9V6L0				False	0	0	1
D8J7H2				False	0	0	1
A6N6Q4	3.4.21.98	IPR004109	2.7.7.48	False	0	1	0
Q7S3U4				False	0	0	1
Q89528				False	0	0	1
Q337S3				False	0	0	1
B2J6J1				False	0	0	1
G5EFS4	3.6.1.59	IPR008594/IPR011145	3.6.1.59	True	1	0	0
Q97ZT3	1.5.1.2	IPR000304/IPR029036	1.5.1.2	True	1	0	0
Q96VF5				False	0	0	1
P58662	2.7.13.3	IPR003661/IPR004358/IPR005467/IPR019017/IPR030856	2.7.13.3	True	1	0	0
Q97UT9	5.5.1.19	IPR017825	2.5.1.32	False	0	1	0
Q97UT7				False	0	0	1
P11413	1.1.1.49	IPR001282/IPR019796/IPR022674/IPR022675	1.1.1.49	True	1	0	0
Q8XL08	3.2.1.52	IPR015882	3.2.1.52	True	1	0	0
P11411	1.1.1.363	IPR001282/IPR019796/IPR022674/IPR022675	1.1.1.49	False	0	1	0
Q6SLM1	3.1.1.4	IPR001211/IPR016090/IPR033112/IPR033113	3.1.1.4	True	1	0	0
Q16134				False	0	0	1
A1CIA7				False	0	0	1
Q4DZJ3	3.4.11.1	IPR000819/IPR011356	3.4.11.10	False	0	1	0
Q13569	3.2.2.29	IPR005122/IPR015637	3.2.2.27	False	0	1	0
Q91694	2.7.10.1	IPR001090/IPR001426/IPR016257/IPR027936/IPR034270	2.7.10.1	True	1	0	0
Q9YMV2	6.5.1.1	IPR000977/IPR012308/IPR012309/IPR012310/IPR016059	6.5.1.1	True	1	0	0
Q43998				False	0	0	1
Q8NE62				False	0	0	1
Q6VBI6				False	0	0	1
O80333	1.3.1.33	IPR005979	1.3.1.33	True	1	0	0
H6WET3				False	0	0	1
G3JX11	1.8.4.11	IPR002569	1.8.4.11	True	1	0	0
Q6PD10				False	0	0	1
O00204				False	0	0	1
Q9LY51	3.1.4.11	IPR001192/IPR001711/IPR015359	3.1.4.11	True	1	0	0
O82796	3.1.3.3	IPR023190	3.1.3.3	True	1	0	0
Q8KMM1				False	0	0	1
Q8W3Z1				False	0	0	1
Q8W3Z2				False	0	0	1
Q87V72	1.5.1.20	IPR003171/IPR004620	1.5.1.20	True	1	0	0
Q9RRB0				False	0	0	1
Q4P333	2.4.1.16	IPR004835	2.4.1.16	True	1	0	0
P21146				False	0	0	1
F4IAG2	2.4.1.21	IPR011835/IPR013534	2.4.1.21	True	1	0	0
Q5S1V5				False	0	0	1
R9UQG9				False	0	0	1
Q99MU3				False	0	0	1
Q29Y55	2.7.7.7	IPR006133/IPR006134/IPR006172/IPR017964/IPR023211	2.7.7.7	True	1	0	0
O86478				False	0	0	1
Q9L5C1	1.5.1.20	IPR003171/IPR004620	1.5.1.20	True	1	0	0
O88496	4.1.1.90	IPR007782	4.1.1.90	True	1	0	0
Q8I1N3				False	0	0	1
Q81X77	5.4.2.12	IPR005995/IPR011258	5.4.2.12	True	1	0	0
A5EXI3				False	0	0	1
Q6P1M0				False	0	0	1
P32951				False	0	0	1
P32950				False	0	0	1
P95645	2.7.7.77	IPR013482	2.7.7.77	True	1	0	0
Q9QY15	3.6.4.13	IPR011545/IPR014014	3.6.4.13	True	1	0	0
P27668	2.7.13.3	IPR005467/IPR011712	2.7.13.3	True	1	0	0
Q5SM28	6.1.1.15	IPR002316/IPR004499/IPR016061/IPR017449/IPR033721	6.1.1.15	True	1	0	0
Q9QY16	3.6.4.12	IPR011545/IPR014014	3.6.4.13	False	0	1	0
Q8TFN5	2.4.1.16	IPR004834/IPR004835/IPR013616	2.4.1.16	True	1	0	0
Q8TFN6	2.4.1.16	IPR004834/IPR004835/IPR013616	2.4.1.16	True	1	0	0
Q9U6Q8	2.5.1.6	IPR002133/IPR022628/IPR022629/IPR022630/IPR022631/IPR022636	2.5.1.6	True	1	0	0
Q9LAM9	1.8.4.12	IPR002579/IPR028427	1.8.4.12	True	1	0	0
Q9UWJ5	4.2.1.11	IPR029017	4.2.1.11	True	1	0	0
Q9ZN14				False	0	0	1
C9K223	2.4.1.21	IPR011835/IPR013534	2.4.1.21	True	1	0	0
Q9ZN18	3.5.3.12	IPR007466	3.5.3.12	True	1	0	0
O08663	3.4.11.18	IPR001714/IPR002468/IPR018349	3.4.11.18	True	1	0	0
P57084	2.7.7.1	IPR006418	2.7.7.1	True	1	0	0
P0AEI4	2.8.4.4	IPR005840	2.8.4.4	True	1	0	0
C6EFV6				False	0	0	1
P0AEI1	2.8.4.3	IPR006463	2.8.4.3	True	1	0	0
A2TLM3	2.7.4.6	IPR001564/IPR023005/IPR034907	2.7.4.6	True	1	0	0
P9WPC3	3.4.21.92	IPR001907/IPR018215/IPR023562/IPR033135	3.4.21.92	True	1	0	0
Q8CJB9				False	0	0	1
P9WPC5	3.4.21.92	IPR001907/IPR023562/IPR033135	3.4.21.92	True	1	0	0
C6EIV6				False	0	0	1
Q9FNJ8	4.2.1.91	IPR001086/IPR018528	4.2.1.51	False	0	1	0
P28178				False	0	0	1
Q495W5				False	0	0	1
B9WZW7	2.5.1.21	IPR006449	2.5.1.21	True	1	0	0
P06820	3.2.1.18	IPR001860/IPR011040/IPR033654	3.2.1.18	True	1	0	0
P77182	2.1.1.229	IPR008471/IPR017610/IPR023032	2.1.1.61	False	0	1	0
Q0KKP0				False	0	0	1
Q0KKP5				False	0	0	1
Q0KKP4				False	0	0	1
Q9L8R6				False	0	0	1
A1E2B6				False	0	0	1
P32377	4.1.1.33	IPR005935/IPR029765	4.1.1.33	True	1	0	0
O59828	5.1.1.1	IPR000821/IPR001608/IPR011079/IPR020622	5.1.1.1	True	1	0	0
Q8TED1	1.11.1.9	IPR013376	1.11.1.9	True	1	0	0
O59825	3.2.2.27	IPR005122	3.2.2.27	True	1	0	0
A7UDB6	1.14.14.1	IPR008066	1.14.14.1	True	1	0	0
A7UDB5	1.14.14.1	IPR008066	1.14.14.1	True	1	0	0
A6MYZ0	3.5.4.25	IPR000926/IPR032677	3.5.4.25	True	1	0	0
Q9RC53	2.7.13.3	IPR004358/IPR005467/IPR016120/IPR033463	2.7.13.3	True	1	0	0
Q64573				False	0	0	1
Q9DGD9	2.7.11.24	IPR003527/IPR008351	2.7.11.24	True	1	0	0
O49853				False	0	0	1
Q7XYS8				False	0	0	1
O49857				False	0	0	1
O49855				False	0	0	1
Q86X52				False	0	0	1
Q6TM09	3.1.4.11	IPR001192/IPR001711	3.1.4.11	True	1	0	0
Q86X55	2.1.1.319	IPR020989	2.1.1.319	True	1	0	0
B0L496	3.4.21.98	IPR004109	2.7.7.48	False	0	1	0
Q894Q7				False	0	0	1
D2KI47	2.1.1.107	IPR003043/IPR006366/IPR012409	1.3.1.76	False	0	1	0
O68938				False	0	0	1
B4E9I9	3.5.1.9	IPR007325/IPR017484	3.5.1.9	True	1	0	0
A9YTL2	2.7.1.107	IPR000756	2.7.1.107	True	1	0	0
Q4VNK0				False	0	0	1
B0L492	3.4.21.98	IPR004109	2.7.7.48	False	0	1	0
A4XJ56	5.3.1.3	IPR005763/IPR012888/IPR012889/IPR015888	5.3.1.25	False	0	1	0
Q6DUE5				False	0	0	1
M4I787	2.1.1.77	IPR000682	2.1.1.77	True	1	0	0
A3M623				False	0	0	1
P33775	2.4.1.109	IPR032421	2.4.1.109	True	1	0	0
Q0SFK6				False	0	0	1
A0S5U0	1.11.1.6	IPR002226/IPR010582/IPR011614/IPR018028/IPR020835/IPR024708/IPR024711	1.11.1.6	True	1	0	0
P21964	2.1.1.6	IPR017128	2.1.1.6	True	1	0	0
P21965				False	0	0	1
P73408				False	0	0	1
Q9ZAB0	3.4.21.92	IPR001907/IPR018215/IPR023562/IPR033135	3.4.21.92	True	1	0	0
O35346	2.7.10.2	IPR005189	2.7.10.2	True	1	0	0
Q8FIB8	2.7.13.3	IPR003661/IPR004358/IPR005467/IPR015014	2.7.13.3	True	1	0	0
Q94AX4				False	0	0	1
Q9JN36				False	0	0	1
Q13177	2.7.11.1	IPR033923/IPR035064/IPR035065	2.7.11.1	True	1	0	0
B8RBV1				False	0	0	1
O68975				False	0	0	1
Q6P988				False	0	0	1
Q4R0I0				False	0	0	1
O77105	4.6.1.2	IPR011644/IPR011645	4.6.1.2	True	1	0	0
O77103				False	0	0	1
P22434				False	0	0	1
A8VWC5	3.2.1.1	IPR006046	3.2.1.1	True	1	0	0
P07059				False	0	0	1
B0FTX3	4.4.1.9	IPR031111	4.4.1.9	True	1	0	0
E2RZU1	1.3.99.1	IPR004489/IPR025192	1.3.5.1	False	0	1	0
Q75UV3	4.1.1.22	IPR003427	4.1.1.22	True	1	0	0
Q75UV1				False	0	0	1
Q75UV6				False	0	0	1
W8GLB1				False	0	0	1
Q99519	3.2.1.18	IPR011040/IPR026856	3.2.1.18	True	1	0	0
Q5SJP8	1.14.14.9	IPR012687	1.14.14.9	True	1	0	0
P39524	3.6.3.1	IPR006539/IPR032630/IPR032631	3.6.3.1	True	1	0	0
Q08GL0				False	0	0	1
Q837D9	1.8.99.3	IPR006205	2.7.1.36	False	0	1	0
Q8GAY6	1.13.11.1	IPR012801	1.13.11.1	True	1	0	0
Q9WYD1	2.2.1.2	IPR001585/IPR004731/IPR018225/IPR022999/IPR033919	2.2.1.2	True	1	0	0
Q9WYD4				False	0	0	1
A4PIB0				False	0	0	1
I0HU37	1.3.99.22	IPR004558	1.3.99.22	True	1	0	0
P34925				False	0	0	1
F6KRI7	5.3.1.4	IPR003762/IPR024664	5.3.1.4	True	1	0	0
Q8CG03				False	0	0	1
Q9KIF2				False	0	0	1
Q2XP49				False	0	0	1
Q9KIF7				False	0	0	1
P39298				False	0	0	1
P05804	3.2.1.31	IPR006101/IPR006103/IPR006104/IPR023230/IPR023232	3.2.1.23	False	0	1	0
Q1ARU5				False	0	0	1
Q56R95	1.1.1.22	IPR028356	1.1.1.22	True	1	0	0
Q97UI4				False	0	0	1
Q97UI1	3.2.1.31	IPR006101/IPR006103/IPR006104	3.2.1.23	False	0	1	0
Q5GXZ4				False	0	0	1
Q967G9	4.99.1.1	IPR001015/IPR019772/IPR033644/IPR033659	4.99.1.1	True	1	0	0
B7TX39	3.4.21.92	IPR001907/IPR018215/IPR023562/IPR033135	3.4.21.92	True	1	0	0
E4QP00				False	0	0	1
O26308				False	0	0	1
Q977U7	1.1.1.47	IPR026583/IPR031640	1.1.1.47	True	1	0	0
Q977U6				False	0	0	1
Q0PCC9				False	0	0	1
Q9EVQ9				False	0	0	1
Q54453				False	0	0	1
Q99036				False	0	0	1
Q99034	3.1.1.72	IPR000675	3.1.1.74	False	0	1	0
Q5H4T8				False	0	0	1
Q1R6U4				False	0	0	1
A7LB47	1.13.11.2	IPR017624	1.13.11.2	True	1	0	0
O49081	3.4.21.92	IPR001907/IPR023562/IPR033135	3.4.21.92	True	1	0	0
P0DJN9	1.14.13.81	IPR008434	1.14.13.81	True	1	0	0
Q1XD17	2.4.1.207	IPR010713/IPR016455	2.4.1.207	True	1	0	0
A3FK65				False	0	0	1
Q9V3V6				False	0	0	1
Q38DE2				False	0	0	1
Q3S560	1.7.3.3	IPR002042	1.7.3.3	True	1	0	0
Q3S561	1.7.3.3	IPR002042	1.7.3.3	True	1	0	0
Q3S562	1.7.3.3	IPR002042	1.7.3.3	True	1	0	0
Q3S563	1.7.3.3	IPR002042	1.7.3.3	True	1	0	0
A7M022				False	0	0	1
P42220				False	0	0	1
O65355	3.4.19.9	IPR015527	3.4.19.9	True	1	0	0
Q8IM71				False	0	0	1
Q9YJT3				False	0	0	1
Q93XP7				False	0	0	1
Q93XP9	6.3.5.4	IPR006426/IPR033738	6.3.5.4	True	1	0	0
P76445				False	0	0	1
Q09LZ0				False	0	0	1
P76440				False	0	0	1
Q25C80				False	0	0	1
Q63980				False	0	0	1
P18155	1.5.1.15	IPR000672/IPR020630/IPR020631/IPR020867	1.5.1.5	False	0	1	0
Q9JLF6	2.3.2.13	IPR001102/IPR008958/IPR013808/IPR023608	2.3.2.13	True	1	0	0
Q4G2T2				False	0	0	1
Q4G2T3				False	0	0	1
Q9SEI4				False	0	0	1
Q02399				False	0	0	1
P19406	3.1.3.1	IPR001952/IPR018299	3.1.3.1	True	1	0	0
Q9ZS50				False	0	0	1
Q02394	1.12.98.2	IPR004889/IPR010062/IPR024190	1.12.98.2	True	1	0	0
P15719	1.1.1.82	IPR011273	1.1.1.82	True	1	0	0
Q8DI91				False	0	0	1
P38539				False	0	0	1
F0NFK8	3.6.4.12	IPR008571/IPR033186	3.6.4.12	True	1	0	0
Q58178	6.3.2.31	IPR002847/IPR008225/IPR023659	6.3.2.31	True	1	0	0
A8I4W6	2.3.1.95	IPR018088	2.3.1.74	False	0	1	0
C4TGI5				False	0	0	1
O14974				False	0	0	1
Q88908				False	0	0	1
B4XVN1	3.2.1.8	IPR001000	3.2.1.8	True	1	0	0
Q84LE3	2.5.1.21	IPR006449	2.5.1.21	True	1	0	0
Q58280	1.8.98.3	IPR005117/IPR006066/IPR006067	1.8.1.2	False	0	1	0
Q84YG5				False	0	0	1
Q84YG7				False	0	0	1
Q84YG6				False	0	0	1
P81446	3.2.2.22	IPR001574/IPR016138/IPR016139/IPR017989	3.2.2.22	True	1	0	0
Q9FXV9				False	0	0	1
Q62JA4	5.1.1.1	IPR000821/IPR001608/IPR011079/IPR020622	5.1.1.1	True	1	0	0
Q9UNA0				False	0	0	1
Q9FUZ2	3.5.1.88	IPR023635	3.5.1.88	True	1	0	0
Q9UNA4	2.7.7.7	IPR001126/IPR017061/IPR017961	2.7.7.7	True	1	0	0
Q9M2E2				False	0	0	1
Q9I0Q0				False	0	0	1
Q920A5				False	0	0	1
Q8GJ44	3.2.1.8	IPR001137/IPR013319/IPR018208/IPR033119/IPR033123	3.2.1.8	True	1	0	0
Q6ZPS2	6.3.2.11	IPR031046	6.3.2.11	True	1	0	0
P9WPX9	4.2.3.4	IPR016037/IPR030960/IPR030963	4.2.3.4	True	1	0	0
B3TNE7				False	0	0	1
P9WPX3	2.7.2.4	IPR001341/IPR005260/IPR018042	2.7.2.4	True	1	0	0
P9WPX7	4.2.1.10	IPR001874/IPR018509	4.2.1.10	True	1	0	0
Q3V5Y3	3.4.22.1	IPR015643	3.4.22.1	True	1	0	0
B3TNE5				False	0	0	1
Q57834	6.1.1.1	IPR002307/IPR023617/IPR023684	6.1.1.1	True	1	0	0
Q57837				False	0	0	1
Q58822	2.4.2.54	IPR004422	2.4.2.54	True	1	0	0
Q58820				False	0	0	1
B3TNE1				False	0	0	1
P50856	2.5.1.78	IPR002180/IPR034964	2.5.1.78	True	1	0	0
Q58829				False	0	0	1
Q53107	2.5.1.78	IPR002180/IPR034964	2.5.1.78	True	1	0	0
O55023	3.1.3.25	IPR020552/IPR033942	3.1.3.25	True	1	0	0
Q9AVK9				False	0	0	1
O55026				False	0	0	1
Q9AVK0				False	0	0	1
Q9AVK1				False	0	0	1
Q9UBC3	2.1.1.37	IPR001525/IPR018117	2.1.1.37	True	1	0	0
Q06892	2.7.1.23	IPR002504/IPR017437	2.7.1.23	True	1	0	0
Q7DJN2	4.99.1.2	IPR004927	4.99.1.2	True	1	0	0
G5D5D5				False	0	0	1
Q2EJS7				False	0	0	1
O15769	1.1.1.37	IPR001252/IPR010097	1.1.1.37	True	1	0	0
A2SEG6				False	0	0	1
P0C312	3.4.21.92	IPR001907/IPR018215/IPR023562/IPR033135	3.4.21.92	True	1	0	0
P0ACD8				False	0	0	1
Q90327	2.7.11.24	IPR003527/IPR008351	2.7.11.24	True	1	0	0
Q90321				False	0	0	1
B3KYI7	4.6.1.1	IPR013716	4.6.1.1	True	1	0	0
I3W8N1				False	0	0	1
I3W8N0				False	0	0	1
B3KYI2	6.3.5.4	IPR006426/IPR033738	6.3.5.4	True	1	0	0
I3W8N2				False	0	0	1
Q9KQX2	2.7.7.38	IPR003329/IPR004528	2.7.7.38	True	1	0	0
A3KI18				False	0	0	1
Q8TXY4	1.5.98.2	IPR019946	1.5.98.2	True	1	0	0
B0ZTB8	2.3.1.184	IPR001690	2.3.1.184	True	1	0	0
C4TP07				False	0	0	1
Q1JUL1				False	0	0	1
Q1JUL0				False	0	0	1
Q07271				False	0	0	1
Q07276				False	0	0	1
Q40531	2.7.11.24	IPR003527	2.7.11.24	True	1	0	0
A5HAA0				False	0	0	1
Q40532	2.7.11.24	IPR003527	2.7.11.24	True	1	0	0
A5HAA6				False	0	0	1
A5HAA7				False	0	0	1
A5HAA4				False	0	0	1
A5HAA5				False	0	0	1
A5HAA9				False	0	0	1
Q1HEQ0	1.15.1.1	IPR001424/IPR018152	1.15.1.1	True	1	0	0
Q9M571				False	0	0	1
P51813				False	0	0	1
P51812	2.7.11.1	IPR016239	2.7.11.1	True	1	0	0
Q6P9U9	1.1.1.205	IPR005990	1.1.1.205	True	1	0	0
P0ABJ9				False	0	0	1
Q8H0R5	1.1.1.82	IPR011273	1.1.1.82	True	1	0	0
P0ABJ1				False	0	0	1
A8AA25				False	0	0	1
Q5QE80	1.2.3.1	IPR014313	1.2.3.1	True	1	0	0
P39888				False	0	0	1
A4KAG7				False	0	0	1
A4KAG8				False	0	0	1
Q39102				False	0	0	1
Q39103				False	0	0	1
P14244	2.1.1.113	IPR017985	2.1.1.113	True	1	0	0
Q49SB0	2.5.1.18	IPR003081	2.5.1.18	True	1	0	0
O08467	6.3.1.2	IPR004809/IPR008146/IPR008147/IPR027302/IPR027303	6.3.1.2	True	1	0	0
Q9I5G7	3.4.21.89	IPR019756/IPR019757/IPR019758	3.4.21.89	True	1	0	0
Q2G8F3				False	0	0	1
Q9X112	2.1.1.14	IPR002629/IPR006276/IPR013215	2.1.1.14	True	1	0	0
A1XG97				False	0	0	1
P49298	2.3.3.16	IPR019810	2.3.3.16	True	1	0	0
P43636				False	0	0	1
Q5GHF7	2.5.1.27	IPR018022	2.5.1.75	False	0	1	0
Q8LPK5	2.4.1.12	IPR027934	2.4.1.12	True	1	0	0
P05415	2.7.7.27	IPR005836/IPR011831/IPR023049	2.7.7.27	True	1	0	0
E1BC50				False	0	0	1
P05418				False	0	0	1
Q8Z3P2	2.7.13.3	IPR003661/IPR004358/IPR005467/IPR013727	2.7.13.3	True	1	0	0
B9RHX4				False	0	0	1
A6Y9S5				False	0	0	1
A9XTF8	2.4.1.16	IPR004835	2.4.1.16	True	1	0	0
A9XTF9	2.4.1.16	IPR004835	2.4.1.16	True	1	0	0
Q66VU5	2.4.1.109	IPR032421	2.4.1.109	True	1	0	0
P28997				False	0	0	1
B6VGJ3				False	0	0	1
P28998				False	0	0	1
P28999	3.2.1.7	IPR018053	3.2.1.26	False	0	1	0
Q8RYA4	3.2.2.22	IPR001574/IPR016138/IPR016139/IPR017989	3.2.2.22	True	1	0	0
Q6BD07				False	0	0	1
Q0VBN2				False	0	0	1
A8YPA5				False	0	0	1
A8YPA6				False	0	0	1
D5FS20	2.4.1.5	IPR003318	2.4.1.5	True	1	0	0
B7XBZ9	3.5.2.12	IPR000120/IPR020556/IPR023631	6.3.5.7	False	0	1	0
A4G242	2.8.3.16	IPR017659	2.8.3.16	True	1	0	0
Q3L2T9				False	0	0	1
Q8RHX2	2.3.1.247	IPR008567	2.3.1.247	True	1	0	0
Q8GXU8	2.3.1.51	IPR004552	2.3.1.51	True	1	0	0
P0C6F2	3.1.26.13	IPR000477/IPR001037/IPR002156/IPR003308/IPR010659/IPR010661	2.7.7.49	False	0	1	0
O66663	2.4.99.12	IPR007507	2.4.99.12	True	1	0	0
P19367	2.7.1.1	IPR001312/IPR019807/IPR022672/IPR022673	2.7.1.1	True	1	0	0
Q9NX52	3.4.21.105	IPR017213	3.4.21.105	True	1	0	0
O28185	3.1.1.29	IPR002833/IPR023476/IPR034759	3.1.1.29	True	1	0	0
P16386	3.1.1.79	IPR010468	3.1.1.79	True	1	0	0
Q12122	2.3.3.14	IPR011872	2.3.3.14	True	1	0	0
D0ENK2				False	0	0	1
Q8GIN9	6.3.4.3	IPR000559/IPR020628	6.3.4.3	True	1	0	0
C1DLJ7				False	0	0	1
B0K6M2	2.3.1.182	IPR005675	2.3.1.182	True	1	0	0
Q01987	1.1.1.85	IPR004429	1.1.1.85	True	1	0	0
Q01986				False	0	0	1
H9BG20	6.3.4.5	IPR001518/IPR018223/IPR023434/IPR024074	6.3.4.5	True	1	0	0
Q8GVC9				False	0	0	1
Q9M3Z9				False	0	0	1
P50339				False	0	0	1
Q9RW55	1.5.99.B2	IPR002872/IPR008219	1.5.5.2	False	0	1	0
Q6MRS3	3.1.26.5	IPR000100/IPR020539	3.1.26.5	True	1	0	0
P50336	1.3.3.4	IPR004572	1.3.3.4	True	1	0	0
Q9NR71	3.5.1.23	IPR006823/IPR031329/IPR031331	3.5.1.23	True	1	0	0
P9WP55	2.5.1.47	IPR005856/IPR005859	2.5.1.47	True	1	0	0
P9WP53	2.5.1.65	IPR005856	2.5.1.47	False	0	1	0
O67139	2.7.9.3	IPR004536/IPR023061	2.7.9.3	True	1	0	0
P37906				False	0	0	1
O67135	3.5.1.98	IPR000286/IPR023801	3.5.1.98	True	1	0	0
Q9P2T1	1.7.1.7	IPR005993	1.7.1.7	True	1	0	0
Q8GMP9	6.3.4.3	IPR000559/IPR020628	6.3.4.3	True	1	0	0
P20505				False	0	0	1
Q5KTT0				False	0	0	1
Q8DR77				False	0	0	1
P13995	1.5.1.15	IPR000672/IPR020630/IPR020631/IPR020867	1.5.1.5	False	0	1	0
Q03161	5.3.3.3	IPR025532	5.1.3.15	False	0	1	0
Q5ZZJ8				False	0	0	1
S5YAB5	3.1.1.11	IPR000070/IPR018040/IPR033131	3.1.1.11	True	1	0	0
Q9FD71	2.3.3.10	IPR013746	2.3.3.10	True	1	0	0
Q9XBQ3	3.2.1.55	IPR010720	3.2.1.55	True	1	0	0
Q9XBQ8	5.4.3.2	IPR022459	5.4.3.2	True	1	0	0
Q96EF0	3.1.3.95	IPR003595/IPR016130	3.1.3.48	False	0	1	0
P55789	1.8.3.2	IPR017905	1.8.3.2	True	1	0	0
P0A6W9	6.3.2.2	IPR006334/IPR007370	6.3.2.2	True	1	0	0
P17752	1.14.16.4	IPR005963	1.14.16.4	True	1	0	0
Q67C39				False	0	0	1
P0A6W0	3.5.1.2	IPR015868	3.5.1.2	True	1	0	0
P13661	3.5.2.6	IPR002137	3.5.2.6	True	1	0	0
P13667	5.3.4.1	IPR005788/IPR005792/IPR017068	5.3.4.1	True	1	0	0
Q2XQR3	5.3.4.1	IPR005788/IPR005792	5.3.4.1	True	1	0	0
Q2XQR5	5.3.4.1	IPR005788/IPR005792	5.3.4.1	True	1	0	0
P29102	1.1.1.85	IPR004429	1.1.1.85	True	1	0	0
Q96XE7	3.8.1.2	IPR006328	3.8.1.2	True	1	0	0
Q64692				False	0	0	1
Q8VPD4				False	0	0	1
Q58G58	3.5.2.6	IPR000871/IPR023650	3.5.2.6	True	1	0	0
Q9UM73	2.7.10.1	IPR002011	2.7.10.1	True	1	0	0
P51174	1.3.8.8	IPR034179	1.3.8.8	True	1	0	0
Q9JWE9				False	0	0	1
P51178	3.1.4.11	IPR001192/IPR001711/IPR015359/IPR028391	3.1.4.11	True	1	0	0
C0LZ63				False	0	0	1
G7VG08				False	0	0	1
Q8TE04	2.7.1.33	IPR004567	2.7.1.33	True	1	0	0
G9DE15				False	0	0	1
F0FDI1				False	0	0	1
Q9FKG3	2.7.1.11	IPR000023/IPR012004/IPR022953	2.7.1.11	True	1	0	0
Q8C172				False	0	0	1
Q9RPG3				False	0	0	1
Q6VUG7				False	0	0	1
E6U1R5				False	0	0	1
Q2I828				False	0	0	1
G4I2J6				False	0	0	1
P22216				False	0	0	1
P22211				False	0	0	1
P26902				False	0	0	1
Q9FEP9	2.3.1.15	IPR016222/IPR023083	2.3.1.15	True	1	0	0
Q8VY26				False	0	0	1
Q5KHK5	2.4.1.109	IPR032421	2.4.1.109	True	1	0	0
Q6L0S1				False	0	0	1
O48604				False	0	0	1
P21869				False	0	0	1
A1XEF7				False	0	0	1
I4DHV7				False	0	0	1
Q2G2R8				False	0	0	1
Q887K9	1.14.14.18	IPR016053	1.14.14.18	True	1	0	0
P0CE48				False	0	0	1
Q0VZ68	5.4.3.6	IPR022314	4.3.1.23	False	0	1	0
P0A9T0				False	0	0	1
Q9FV23				False	0	0	1
O75005	6.1.1.9	IPR002303/IPR033705	6.1.1.9	True	1	0	0
G8YXZ9				False	0	0	1
P36269	2.3.2.2	IPR000101	2.3.2.2	True	1	0	0
P27361	2.7.11.24	IPR003527/IPR008349	2.7.11.24	True	1	0	0
P27362	2.7.2.3	IPR001576/IPR015824/IPR015911	2.7.2.3	True	1	0	0
P77444	2.8.1.7	IPR010970	2.8.1.7	True	1	0	0
Q4LB57				False	0	0	1
Q5JDJ1	4.2.1.122	IPR006316/IPR006653/IPR006654/IPR023026	4.2.1.20	False	0	1	0
Q3MSM4				False	0	0	1
Q9NDH8	4.2.1.11	IPR000941/IPR020809/IPR020810/IPR020811/IPR029017/IPR034390	4.2.1.11	True	1	0	0
P26016				False	0	0	1
Q3MSM3				False	0	0	1
Q9WY06	3.6.1.19	IPR002637/IPR020922	3.6.1.19	True	1	0	0
P25297				False	0	0	1
Q9ZFE7	1.13.11.53	IPR023956	1.13.11.53	True	1	0	0
P23621	2.7.13.3	IPR003661/IPR004358/IPR005467/IPR014310/IPR021766	2.7.13.3	True	1	0	0
Q99L43	2.7.7.41	IPR000374/IPR016720	2.7.7.41	True	1	0	0
S4T8N6				False	0	0	1
Q9ZRY7	2.7.7.48	IPR007855	2.7.7.48	True	1	0	0
O55222				False	0	0	1
Q76KF5				False	0	0	1
P40719	2.7.13.3	IPR003661/IPR004358/IPR005467/IPR013727	2.7.13.3	True	1	0	0
Q8RSQ3	3.11.1.1	IPR006323	3.11.1.1	True	1	0	0
Q8RSQ2				False	0	0	1
Q5NLA9				False	0	0	1
B8YB53	2.7.7.6	IPR000722/IPR006592/IPR007066/IPR007080/IPR007081/IPR007083/IPR012758	2.7.7.6	True	1	0	0
Q5F1L4	4.1.1.15	IPR010107	4.1.1.15	True	1	0	0
Q05115				False	0	0	1
Q9UY84	2.1.1.213	IPR005885	2.1.1.213	True	1	0	0
Q2V6H4	3.2.1.14	IPR001579	3.2.1.14	True	1	0	0
Q839J7	2.7.1.33	IPR004566	2.7.1.33	True	1	0	0
B1VB66				False	0	0	1
B1VB65				False	0	0	1
B1VB64				False	0	0	1
C3VMY4				False	0	0	1
B2GVM7				False	0	0	1
Q8RMD4				False	0	0	1
Q8RMD1				False	0	0	1
Q6QVT6	2.7.1.B26	IPR024165	2.7.1.95	False	0	1	0
Q2I0L7	6.2.1.1	IPR011904/IPR032387	6.2.1.1	True	1	0	0
Q9BYW2	2.1.1.43	IPR003616/IPR006560/IPR013257	2.1.1.43	True	1	0	0
Q9HFE4				False	0	0	1
P30694	4.1.1.31	IPR018129/IPR021135/IPR022805/IPR033129	4.1.1.31	True	1	0	0
Q50EK4				False	0	0	1
Q50EK5				False	0	0	1
A4IQU1	4.1.99.14	IPR023897	4.1.99.14	True	1	0	0
O26807	1.8.4.12	IPR002579/IPR028427	1.8.4.12	True	1	0	0
Q9HLX1	2.7.4.26	IPR024192	2.7.4.26	True	1	0	0
Q9NQR1	2.1.1.43	IPR016858	2.1.1.43	True	1	0	0
Q9NXJ5	3.4.19.3	IPR000816/IPR016125/IPR029761/IPR033693/IPR033694	3.4.19.3	True	1	0	0
Q9NQR9	3.1.3.9	IPR016275	3.1.3.9	True	1	0	0
C9WIW7				False	0	0	1
Q59986				False	0	0	1
Q59987	1.3.1.33	IPR005979	1.3.1.33	True	1	0	0
Q0E4W0	2.2.1.2	IPR001585/IPR004730/IPR018225	2.2.1.2	True	1	0	0
P70498	3.1.4.4	IPR015679	3.1.4.4	True	1	0	0
P70496	3.1.4.4	IPR015679	3.1.4.4	True	1	0	0
P33619				False	0	0	1
Q9VRJ1	6.1.1.7	IPR002318/IPR018162/IPR018164/IPR018165/IPR023033	6.1.1.7	True	1	0	0
Q8LBZ7	1.3.5.1	IPR004489/IPR025192	1.3.5.1	True	1	0	0
Q2UVB3				False	0	0	1
Q6RUI9	6.3.1.2	IPR008146/IPR008147/IPR027302/IPR027303	6.3.1.2	True	1	0	0
C7G3B8				False	0	0	1
Q11002				False	0	0	1
E3WDH1				False	0	0	1
C7G3B7				False	0	0	1
Q11005				False	0	0	1
E2DQG8				False	0	0	1
Q6QWR1	1.1.3.10	IPR012814	1.1.3.10	True	1	0	0
P47154	3.4.24.84	IPR027057/IPR032456	3.4.24.84	True	1	0	0
Q83DM8	3.6.4.13	IPR000629/IPR011545/IPR014014	3.6.4.13	True	1	0	0
Q1PS23				False	0	0	1
P39315				False	0	0	1
Q97YY0				False	0	0	1
L7N4M1				False	0	0	1
Q15KI8				False	0	0	1
Q6DLZ3	1.3.5.1	IPR011281	1.3.5.1	True	1	0	0
Q6DLZ2	1.3.5.1	IPR004489/IPR025192	1.3.5.1	True	1	0	0
Q6DLZ8	2.6.1.16	IPR005855	2.6.1.16	True	1	0	0
P42527				False	0	0	1
P42525	2.7.11.24	IPR003527/IPR008352	2.7.11.24	True	1	0	0
Q86VQ6	1.8.1.9	IPR006338	1.8.1.9	True	1	0	0
P13721				False	0	0	1
M4N626	1.1.1.76	IPR014007	1.1.1.304	False	0	1	0
E1U2Y7				False	0	0	1
P08683	1.14.13.159	IPR008068	1.14.14.1	False	0	1	0
P08684	1.14.13.67	IPR008072	1.14.14.1	False	0	1	0
P08686				False	0	0	1
E9RH20				False	0	0	1
Q2QC90				False	0	0	1
Q8IA42				False	0	0	1
Q836G9				False	0	0	1
F8WRK9	5.1.3.11	IPR028584	5.1.3.11	True	1	0	0
A3CRV9				False	0	0	1
Q73KL7	4.4.1.11	IPR006237	4.4.1.11	True	1	0	0
Q6L1T2	4.2.1.39	IPR013342/IPR029017/IPR034390	5.5.1.7	False	0	1	0
Q14353	2.1.1.2	IPR016550	2.1.1.2	True	1	0	0
I2CMG0				False	0	0	1
I2CMG1				False	0	0	1
P14679				False	0	0	1
P14677				False	0	0	1
P14671	4.2.1.20	IPR006653/IPR006654/IPR023026	4.2.1.20	True	1	0	0
P42380	3.4.21.92	IPR001907/IPR018215/IPR023562/IPR033135	3.4.21.92	True	1	0	0
Q2J7L5	2.1.1.179	IPR010769/IPR025981	2.1.1.179	True	1	0	0
O13395	2.4.1.16	IPR004835	2.4.1.16	True	1	0	0
O13394	2.4.1.16	IPR004835	2.4.1.16	True	1	0	0
O15496	3.1.1.4	IPR001211/IPR016090/IPR033112/IPR033113	3.1.1.4	True	1	0	0
D5GRW1				False	0	0	1
P97608				False	0	0	1
Q58327	2.7.1.23	IPR002504/IPR017437	2.7.1.23	True	1	0	0
G1SEP0				False	0	0	1
D2JRZ3	2.7.7.48	IPR000605/IPR001205/IPR007094/IPR014759	2.7.7.48	True	1	0	0
D2JRZ6				False	0	0	1
Q5Q047				False	0	0	1
Q9XXT5	3.1.3.4	IPR007651/IPR013209	3.1.3.4	True	1	0	0
A9XIW5	4.3.1.24	IPR005922/IPR023144	4.3.1.24	True	1	0	0
Q9GPQ4				False	0	0	1
Q12EJ0				False	0	0	1
Q9YBF8	6.1.1.14	IPR002315/IPR022960/IPR027031/IPR033731	6.1.1.14	True	1	0	0
Q90WM0				False	0	0	1
Q90WM1				False	0	0	1
Q96HI0	3.4.22.B73	IPR033465	3.4.22.68	False	0	1	0
Q9YBF1	4.6.1.16	IPR006676/IPR006677/IPR006678/IPR016442	4.6.1.16	True	1	0	0
Q99078				False	0	0	1
P15105	6.3.1.2	IPR008146/IPR008147/IPR027302/IPR027303	6.3.1.2	True	1	0	0
P15104	6.3.1.2	IPR008146/IPR008147/IPR027302/IPR027303	6.3.1.2	True	1	0	0
P15106	6.3.1.2	IPR001637/IPR004809/IPR008146/IPR008147/IPR027302/IPR027303	6.3.1.2	True	1	0	0
Q92458				False	0	0	1
Q4J6Z8				False	0	0	1
A3F6Y9				False	0	0	1
Q5M8I5	3.2.1.51	IPR000933/IPR016286/IPR018526/IPR031919	3.2.1.51	True	1	0	0
P0AG74	3.1.22.4	IPR008822/IPR016281	3.1.22.4	True	1	0	0
Q4Z8X5				False	0	0	1
Q2ENF7				False	0	0	1
G8ZFZ3				False	0	0	1
X4YXV3				False	0	0	1
Q93YW7				False	0	0	1
Q9FNP9				False	0	0	1
Q9X1K8	1.17.1.8	IPR000846/IPR022663/IPR022664/IPR023940	1.17.1.8	True	1	0	0
Q9X1K9	4.3.3.7	IPR005263/IPR020624/IPR020625	4.3.3.7	True	1	0	0
H8ZI01	4.1.1.17	IPR027464	4.1.1.17	True	1	0	0
E9RFC9				False	0	0	1
W8CR80				False	0	0	1
D3JBW0	2.4.1.140	IPR025987	3.2.1.96	False	0	1	0
A9YZY2	4.2.1.108	IPR010462	4.2.1.108	True	1	0	0
A9YZY0	2.3.1.178	IPR012772	2.3.1.178	True	1	0	0
A9RQ27				False	0	0	1
Q9UUT6				False	0	0	1
Q9M0D2	2.4.1.207	IPR010713/IPR016455	2.4.1.207	True	1	0	0
Q3JQY0	1.3.1.9	IPR014358	1.3.1.9	True	1	0	0
Q9M0D7	3.1.1.4	IPR001211/IPR016090/IPR033113	3.1.1.4	True	1	0	0
Q6PBW5				False	0	0	1
D6XZ22				False	0	0	1
Q3UHN9	2.8.2.8	IPR021930	2.8.2.8	True	1	0	0
D5DCL0	1.14.99.40	IPR012825	1.13.11.79	False	0	1	0
Q842E2				False	0	0	1
P9WFR9	2.1.1.45	IPR000398/IPR020940/IPR023451	2.1.1.45	True	1	0	0
P95474	2.7.2.2	IPR003964	2.7.2.2	True	1	0	0
Q9RFD6	1.3.7.7	IPR005971	1.3.7.7	True	1	0	0
Q9X839				False	0	0	1
Q04829	1.8.1.4	IPR006258	1.8.1.4	True	1	0	0
Q04828				False	0	0	1
Q9UVU2				False	0	0	1
Q9UVU1				False	0	0	1
B9W4V6				False	0	0	1
E7DXB6				False	0	0	1
P17618	1.1.1.193	IPR004794	1.1.1.193	True	1	0	0
Q15067	1.3.3.6	IPR002655/IPR012258/IPR029320/IPR034171	1.3.3.6	True	1	0	0
B1XMM6				False	0	0	1
O00584	3.1.27.1	IPR033697	3.1.27.1	True	1	0	0
Q3UGX3				False	0	0	1
Q76E52	4.4.1.5	IPR005263/IPR020624/IPR020625	4.3.3.7	False	0	1	0
P32528	6.3.4.6	IPR014085/IPR023631/IPR029000	3.5.1.54	False	0	1	0
P91938	1.8.1.9	IPR006338	1.8.1.9	True	1	0	0
P32523				False	0	0	1
Q01279	2.7.10.1	IPR006211/IPR016245	2.7.10.1	True	1	0	0
Q9FZ80				False	0	0	1
P51993				False	0	0	1
S0APF4				False	0	0	1
Q8TZH9	3.1.3.11	IPR033942	3.1.3.25	False	0	1	0
Q9SE83				False	0	0	1
C6JUG1				False	0	0	1
D2IJT6				False	0	0	1
C4TJD2				False	0	0	1
Q6C5M4				False	0	0	1
Q04179				False	0	0	1
P15925	6.3.2.17	IPR001645	6.3.2.17	True	1	0	0
P10349	2.3.1.15	IPR016222/IPR023083	2.3.1.15	True	1	0	0
P10342				False	0	0	1
Q2FXL3				False	0	0	1
O43148	2.1.1.56	IPR004971/IPR016899	2.1.1.56	True	1	0	0
Q9QZL0				False	0	0	1
Q9QZL2				False	0	0	1
A8MBU0				False	0	0	1
Q58FK9	2.6.1.7	IPR034612	2.6.1.63	False	0	1	0
P41975	1.15.1.1	IPR001424/IPR018152	1.15.1.1	True	1	0	0
Q8RX96				False	0	0	1
Q9WXC1				False	0	0	1
P9WN45	2.4.1.18	IPR006048/IPR006407	2.4.1.18	True	1	0	0
K7SW59	5.3.1.4	IPR003762/IPR024664	5.3.1.4	True	1	0	0
Q9IGQ6	3.2.1.18	IPR001860/IPR011040/IPR033654	3.2.1.18	True	1	0	0
A7RDN6				False	0	0	1
Q7SIG7	2.7.7.7	IPR006133/IPR006134/IPR006172/IPR017964/IPR023211	2.7.7.7	True	1	0	0
Q7SIG4				False	0	0	1
Q7SIG2				False	0	0	1
Q5J955				False	0	0	1
C5GZ74				False	0	0	1
C5GZ75				False	0	0	1
C5GZ76				False	0	0	1
Q2UF27	3.1.1.73	IPR011118	3.1.1.73	True	1	0	0
C5GZ70				False	0	0	1
C5GZ71				False	0	0	1
C5GZ72				False	0	0	1
C5GZ73				False	0	0	1
Q8IWV7				False	0	0	1
O82072	4.1.1.31	IPR018129/IPR021135/IPR022805/IPR033129	4.1.1.31	True	1	0	0
Q8L3A5				False	0	0	1
Q9WVT6				False	0	0	1
Q949M3	1.1.1.100	IPR011284	1.1.1.100	True	1	0	0
Q9ZPM3				False	0	0	1
C7A621				False	0	0	1
P10830	2.7.11.13	IPR014376/IPR027274/IPR034669	2.7.11.13	True	1	0	0
B8YJM2				False	0	0	1
Q8WR57	3.1.26.4	IPR001352/IPR022898/IPR024567	3.1.26.4	True	1	0	0
B7JBP8				False	0	0	1
Q8RDL1				False	0	0	1
P11124	2.7.7.48	IPR001205/IPR007096	2.7.7.48	True	1	0	0
Q8R4X1				False	0	0	1
Q13444				False	0	0	1
P43346				False	0	0	1
J9VDH5	2.1.1.37	IPR001525/IPR018117	2.1.1.37	True	1	0	0
Q8GLS8	3.5.4.16	IPR001474/IPR018234/IPR020602	3.5.4.16	True	1	0	0
B0KYU8				False	0	0	1
O35710	3.1.13.4	IPR034965	3.1.13.4	True	1	0	0
B1L3C9	6.2.1.B11	IPR016102	6.2.1.5	False	0	1	0
P37001	2.3.1.251	IPR009746	2.3.1.251	True	1	0	0
Q9ESV6	1.2.1.12	IPR006424	1.2.1.12	True	1	0	0
Q9EXJ9				False	0	0	1
Q9AF93				False	0	0	1
C1KH66	1.13.11.60	IPR034807/IPR034812	1.13.11.60	True	1	0	0
O66490	2.7.4.3	IPR000850/IPR006259/IPR007862/IPR033690	2.7.4.3	True	1	0	0
O66493	4.2.3.5	IPR000453/IPR020541	4.2.3.5	True	1	0	0
O66496	2.5.1.55	IPR006218/IPR006269	2.5.1.55	True	1	0	0
Q9KGY4	6.3.2.29	IPR011810	6.3.2.29	True	1	0	0
Q12714				False	0	0	1
Q12713	3.2.1.14	IPR001579	3.2.1.14	True	1	0	0
R9UE57	3.4.21.89	IPR001733/IPR019756/IPR019758	3.4.21.89	True	1	0	0
Q12719				False	0	0	1
D6MYS9				False	0	0	1
Q9Z417	1.13.11.2	IPR017624	1.13.11.2	True	1	0	0
Q9DFL9	2.7.4.6	IPR001564/IPR034907	2.7.4.6	True	1	0	0
Q8NJ73	3.2.1.8	IPR001000	3.2.1.8	True	1	0	0
Q6L619	3.2.1.145	IPR001944/IPR019801/IPR031330	3.2.1.23	False	0	1	0
J7I0S9				False	0	0	1
P58758	2.5.1.27	IPR002648	2.5.1.27	True	1	0	0
Q59218	3.2.1.55	IPR010720	3.2.1.55	True	1	0	0
O87838	2.8.3.16	IPR017659	2.8.3.16	True	1	0	0
P09242	3.1.3.1	IPR001952/IPR018299	3.1.3.1	True	1	0	0
O87833				False	0	0	1
Q8VYN6	2.7.1.11	IPR000023/IPR012004/IPR022953	2.7.1.11	True	1	0	0
A7YBW7	5.3.4.1	IPR005788/IPR005792	5.3.4.1	True	1	0	0
Q5A950	2.4.1.173	IPR004276	2.4.1.227	False	0	1	0
Q1KPU9				False	0	0	1
P83252				False	0	0	1
P49902				False	0	0	1
P49903	2.7.9.3	IPR004536	2.7.9.3	True	1	0	0
Q6N8N2				False	0	0	1
Q54795				False	0	0	1
Q00667	1.13.11.5	IPR005708	1.13.11.5	True	1	0	0
P23049				False	0	0	1
Q00663				False	0	0	1
Q9QT64				False	0	0	1
Q70KH2				False	0	0	1
Q70KH6				False	0	0	1
Q8ESQ6				False	0	0	1
P0A0Z8	2.7.7.43	IPR003329	2.7.7.38	False	0	1	0
Q9I676				False	0	0	1
Q08325	2.1.1.179	IPR010769/IPR025981	2.1.1.179	True	1	0	0
O75908	2.3.1.26	IPR030687	2.3.1.26	True	1	0	0
Q19905	1.1.1.22	IPR028356	1.1.1.22	True	1	0	0
O75907				False	0	0	1
A0R4I6	4.3.2.2	IPR004769/IPR019468	4.3.2.2	True	1	0	0
P30863				False	0	0	1
G5ECM1	2.7.7.48	IPR007855	2.7.7.48	True	1	0	0
Q6TA05				False	0	0	1
Q6TA03				False	0	0	1
Q6F4D7				False	0	0	1
Q9R4W3				False	0	0	1
O54571				False	0	0	1
B1N7J5				False	0	0	1
B1N7J0				False	0	0	1
A0SWV9				False	0	0	1
Q62406				False	0	0	1
Q9FIJ7	2.7.4.3	IPR000850/IPR006259/IPR033690	2.7.4.3	True	1	0	0
Q9FIJ0				False	0	0	1
Q8KQG6				False	0	0	1
Q57EU5	1.3.1.9	IPR014358	1.3.1.9	True	1	0	0
P77961	6.3.1.2	IPR004809/IPR008146/IPR008147/IPR027302/IPR027303	6.3.1.2	True	1	0	0
D2KX94				False	0	0	1
O42422	2.7.10.1	IPR001090/IPR001426/IPR016257/IPR027936/IPR034283	2.7.10.1	True	1	0	0
Q5W7F1	3.5.1.23	IPR006823/IPR031329/IPR031331	3.5.1.23	True	1	0	0
Q9CR25				False	0	0	1
Q9SQ70				False	0	0	1
Q9ZT38				False	0	0	1
O43462				False	0	0	1
O43463	2.1.1.43	IPR003616/IPR007728/IPR011381	2.1.1.43	True	1	0	0
O43464				False	0	0	1
C7E5W0				False	0	0	1
Q10DK7				False	0	0	1
Q9GQU6				False	0	0	1
Q9RBF2	6.5.1.2	IPR001679/IPR004149/IPR004150/IPR013839/IPR013840/IPR018239/IPR033136	6.5.1.2	True	1	0	0
Q9Z1B3	3.1.4.11	IPR001192/IPR001711/IPR009535/IPR014815/IPR015359/IPR016280/IPR028400	3.1.4.11	True	1	0	0
Q9RBF6				False	0	0	1
A6P4T5				False	0	0	1
Q58653	2.7.8.28	IPR010115	2.7.8.28	True	1	0	0
Q9UBF8				False	0	0	1
V5YT97				False	0	0	1
Q52428				False	0	0	1
Q980K6				False	0	0	1
Q6QGY4	1.15.1.1	IPR001189/IPR019831/IPR019832/IPR019833	1.15.1.1	True	1	0	0
Q6QGY5				False	0	0	1
Q6PMI1				False	0	0	1
Q6PMI2				False	0	0	1
Q9AGP8	1.5.3.10	IPR013977	2.1.2.10	False	0	1	0
P25553				False	0	0	1
G0YUP1				False	0	0	1
G0YUP0				False	0	0	1
G0YUP5				False	0	0	1
G0YUP4				False	0	0	1
Q46S66	2.8.3.16	IPR017659	2.8.3.16	True	1	0	0
Q92781	1.1.1.300	IPR032968	1.1.1.315	False	0	1	0
Q851K9	6.1.1.9	IPR002303/IPR019499/IPR033705	6.1.1.9	True	1	0	0
P9WGG1	5.3.1.28	IPR004515	5.3.1.28	True	1	0	0
Q3A2P1				False	0	0	1
P37765				False	0	0	1
C7DT60	2.4.1.5	IPR003318/IPR027636	2.4.1.5	True	1	0	0
Q7CU96				False	0	0	1
Q8BK48				False	0	0	1
Q5IW12				False	0	0	1
Q15K82	6.3.4.3	IPR000559/IPR020628	6.3.4.3	True	1	0	0
Q701P2				False	0	0	1
B9JM87				False	0	0	1
Q8YBU4	2.7.13.3	IPR003661/IPR004358/IPR005467	2.7.13.3	True	1	0	0
Q1PCS6	2.4.1.207	IPR010713/IPR016455	2.4.1.207	True	1	0	0
Q9BLZ2				False	0	0	1
B0LX59	3.1.21.3	IPR019044	3.1.21.4	False	0	1	0
P30085	2.7.4.14	IPR006266	2.7.4.14	True	1	0	0
P30084				False	0	0	1
Q9W1X8	1.1.1.271	IPR028614	1.1.1.271	True	1	0	0
P30080	2.3.1.74	IPR018088	2.3.1.74	True	1	0	0
D7URM0	1.1.1.108	IPR026578	1.1.1.108	True	1	0	0
A4K7S2				False	0	0	1
Q7XTK4				False	0	0	1
B5UB85	1.3.8.4	IPR034183	1.3.8.4	True	1	0	0
O35052	2.7.7.41	IPR000374/IPR016720	2.7.7.41	True	1	0	0
A4GRK6				False	0	0	1
O22301				False	0	0	1
B6E9W1				False	0	0	1
Q8R4C0				False	0	0	1
B6E9W4	1.1.1.39	IPR002505/IPR012188	2.3.1.8	False	0	1	0
A5IMX7				False	0	0	1
P52333	2.7.10.2	IPR016251/IPR020775	2.7.10.2	True	1	0	0
P52332	2.7.10.2	IPR016251/IPR020776	2.7.10.2	True	1	0	0
Q31Y98	4.1.1.8	IPR017660	4.1.1.8	True	1	0	0
Q945K7	1.1.1.41	IPR004434	1.1.1.41	True	1	0	0
Q9I993				False	0	0	1
P31687				False	0	0	1
P31688				False	0	0	1
Q5DUC3	2.7.7.47	IPR024172/IPR025184	2.7.7.47	True	1	0	0
Q8RKE6	1.8.99.3	IPR005117/IPR006067	1.8.1.2	False	0	1	0
Q8RKE5	1.8.99.3	IPR005117/IPR006067	1.8.1.2	False	0	1	0
Q3C214				False	0	0	1
Q49HI4				False	0	0	1
Q946Z9	1.14.11.2	IPR000941/IPR020810/IPR020811/IPR029017	4.2.1.11	False	0	1	0
Q9Z0F0				False	0	0	1
P39109				False	0	0	1
P70352	2.4.2.31	IPR000768	2.4.2.31	True	1	0	0
P31350	1.17.4.1	IPR000358/IPR030475/IPR033909	1.17.4.1	True	1	0	0
H9ZVS7	6.3.4.16	IPR002474/IPR005480/IPR005483/IPR006274/IPR006275	6.3.5.5	False	0	1	0
Q9L816				False	0	0	1
Q8LKP9	5.5.1.6	IPR016089	5.5.1.6	True	1	0	0
A4EGS5	1.14.13.81	IPR008434	1.14.13.81	True	1	0	0
B7ZF10				False	0	0	1
Q9ALQ6	2.2.1.3	IPR005474/IPR020826/IPR033247	2.2.1.7	False	0	1	0
P28891				False	0	0	1
Q9UHY7	3.1.3.77	IPR023943/IPR027511	3.1.3.77	True	1	0	0
Q5SLG6	1.5.1.20	IPR003171/IPR004620	1.5.1.20	True	1	0	0
A6N8C1				False	0	0	1
P0DMN7	4.1.1.50	IPR001985/IPR016067/IPR018166	4.1.1.50	True	1	0	0
Q84N28				False	0	0	1
Q8RJA0				False	0	0	1
P00808	3.5.2.6	IPR000871/IPR023650	3.5.2.6	True	1	0	0
P00805				False	0	0	1
P00803	3.4.21.89	IPR019756/IPR019757/IPR019758	3.4.21.89	True	1	0	0
P00800				False	0	0	1
G3BJX4				False	0	0	1
G3BJX5				False	0	0	1
G3BJX3				False	0	0	1
Q83UF3				False	0	0	1
P0CL19	5.3.1.6	IPR003500	5.3.1.26	False	0	1	0
P0A017	1.5.1.3	IPR001796/IPR012259/IPR017925	1.5.1.3	True	1	0	0
O96130				False	0	0	1
Q75P26				False	0	0	1
Q8Y5J3				False	0	0	1
P49914				False	0	0	1
Q0VGQ1				False	0	0	1
P96762				False	0	0	1
Q963A7				False	0	0	1
Q96FC9	3.6.4.12	IPR006554/IPR006555/IPR010614/IPR013020/IPR014013	3.6.4.12	True	1	0	0
D8IU13	2.7.7.59	IPR010043	2.7.7.59	True	1	0	0
O64425				False	0	0	1
Q8E0S7				False	0	0	1
Q17778				False	0	0	1
P19139				False	0	0	1
Q5ZXE1	4.3.1.17	IPR004644/IPR005131	4.3.1.17	True	1	0	0
Q9DBB4				False	0	0	1
O24498				False	0	0	1
O24499				False	0	0	1
Q9DBB8				False	0	0	1
O52472	2.1.1.179	IPR010769/IPR025981	2.1.1.179	True	1	0	0
P11498	6.4.1.1	IPR005930	6.4.1.1	True	1	0	0
P11497	6.4.1.2	IPR011762/IPR011763/IPR034733	6.4.1.2	True	1	0	0
P40976	1.2.1.95	IPR014397	1.2.1.31	False	0	1	0
Q58517				False	0	0	1
Q57326	3.5.1.117	IPR016117	2.3.1.1	False	0	1	0
P50740	5.3.3.2	IPR011179	5.3.3.2	True	1	0	0
Q6SA08				False	0	0	1
O82462	6.1.1.17	IPR004526/IPR020061	6.1.1.17	True	1	0	0
D4P8C6				False	0	0	1
B2DFG5	4.3.1.27	IPR001608	5.1.1.1	False	0	1	0
P12676				False	0	0	1
Q9UZV2	3.1.3.1	IPR001952/IPR018299	3.1.3.1	True	1	0	0
P54291	2.3.1.184	IPR001690/IPR018311	2.3.1.184	True	1	0	0
Q581U6				False	0	0	1
P19866	1.2.1.13	IPR006424	1.2.1.12	False	0	1	0
O24721				False	0	0	1
P15374	3.4.19.12	IPR001578	3.4.19.12	True	1	0	0
P60193				False	0	0	1
Q7Z9M5				False	0	0	1
B5UAE1				False	0	0	1
Q7Z9M8				False	0	0	1
Q924C3	3.1.4.1	IPR029890	3.1.4.1	True	1	0	0
P13234				False	0	0	1
Q5MYA1	2.3.1.30	IPR005881/IPR010493	2.3.1.30	True	1	0	0
Q12650	2.7.7.4	IPR002650/IPR024951/IPR025980/IPR027535	2.7.7.4	True	1	0	0
Q8L743	1.1.1.49	IPR001282/IPR019796/IPR022674/IPR022675	1.1.1.49	True	1	0	0
Q2YGU0	3.1.4.11	IPR001192/IPR001711	3.1.4.11	True	1	0	0
Q2YGU1	3.1.4.11	IPR001192/IPR001711	3.1.4.11	True	1	0	0
Q12658	1.1.1.205	IPR005990	1.1.1.205	True	1	0	0
D0CPY8				False	0	0	1
Q07785				False	0	0	1
Q845F9	2.5.1.47	IPR023644	1.7.2.4	False	0	1	0
Q8HJI1	1.9.3.1	IPR000883/IPR023616	1.9.3.1	True	1	0	0
Q84VW9	4.1.1.31	IPR018129/IPR021135/IPR022805/IPR033129	4.1.1.31	True	1	0	0
Q96WT2				False	0	0	1
O54862				False	0	0	1
Q9DC23				False	0	0	1
B4XB37				False	0	0	1
B4XB33				False	0	0	1
B4XB31				False	0	0	1
Q9R0E1	1.14.11.4	IPR001006	1.14.11.4	True	1	0	0
Q9R0E0	2.4.1.80	IPR025993	2.4.1.80	True	1	0	0
Q9R0E2	1.14.11.4	IPR001006	1.14.11.4	True	1	0	0
Q6C0L7				False	0	0	1
Q9FMT1	1.1.1.85	IPR004429	1.1.1.85	True	1	0	0
C4YGK0	2.7.11.24	IPR003527	2.7.11.24	True	1	0	0
Q9AGM7				False	0	0	1
Q9I4W3	4.3.3.7	IPR005263/IPR020624/IPR020625	4.3.3.7	True	1	0	0
Q99N23				False	0	0	1
Q96532	2.1.1.107	IPR003043/IPR006366	1.3.1.76	False	0	1	0
P08104				False	0	0	1
O08375	1.2.1.2	IPR033689	1.2.1.2	True	1	0	0
P08103				False	0	0	1
P28462	1.2.1.70	IPR000343/IPR015895/IPR015896/IPR018214	1.2.1.70	True	1	0	0
Q15382				False	0	0	1
Q45670				False	0	0	1
O00429	3.6.5.5	IPR030556	3.6.5.5	True	1	0	0
Q8ZXN7	2.7.7.12	IPR001937/IPR005849/IPR005850	2.7.7.12	True	1	0	0
A1YZ23	4.1.2.13	IPR011289	4.1.2.13	True	1	0	0
A1YZ22	3.4.23.5	IPR033144	3.4.23.5	True	1	0	0
O44476				False	0	0	1
O87703	6.5.1.2	IPR001679/IPR004149/IPR004150/IPR013839/IPR013840/IPR018239/IPR033136	6.5.1.2	True	1	0	0
O75911	1.1.1.300	IPR032969	1.1.1.300	True	1	0	0
Q05923	3.1.3.16	IPR008343	3.1.3.16	True	1	0	0
Q6QM27				False	0	0	1
Q7X9A9				False	0	0	1
P32485	2.7.11.24	IPR003527/IPR008352	2.7.11.24	True	1	0	0
Q9HWI3				False	0	0	1
Q7X9A3				False	0	0	1
A7LFP5	3.2.1.25	IPR006103	3.2.1.23	False	0	1	0
A7LFP7				False	0	0	1
P17425	2.3.3.10	IPR000590/IPR010122/IPR013746	2.3.3.10	True	1	0	0
O15305	5.4.2.8	IPR005002	5.4.2.8	True	1	0	0
Q925K9				False	0	0	1
Q5EAL9	3.2.1.51	IPR000933/IPR016286/IPR018526/IPR028755/IPR031919	3.2.1.51	True	1	0	0
O08590				False	0	0	1
Q8ITU3	3.2.1.14	IPR001579	3.2.1.14	True	1	0	0
Q8IKK7	1.2.1.12	IPR006424	1.2.1.12	True	1	0	0
C0IL37	3.5.4.5	IPR006262	3.5.4.5	True	1	0	0
Q9UWR6				False	0	0	1
D4GTL2				False	0	0	1
Q9UWR5				False	0	0	1
S6B1F6				False	0	0	1
Q9W647	2.5.1.18	IPR003082	2.5.1.18	True	1	0	0
D4GTL8				False	0	0	1
A4U4X7	1.7.99.4	IPR010051	1.7.99.4	True	1	0	0
L0ATZ0				False	0	0	1
D7NQS9	2.4.1.16	IPR004834/IPR004835/IPR013616	2.4.1.16	True	1	0	0
D7NQS8	2.4.1.16	IPR004834/IPR004835/IPR013616	2.4.1.16	True	1	0	0
Q9SG92				False	0	0	1
B8LFE4				False	0	0	1
D5HN83				False	0	0	1
B5A496				False	0	0	1
Q9NYA1				False	0	0	1
P26285	3.1.3.46	IPR003094/IPR013079	2.7.1.105	False	0	1	0
P26281	2.7.6.3	IPR000550	2.7.6.3	True	1	0	0
Q7XSN8				False	0	0	1
Q14164				False	0	0	1
Q6JHV2	3.1.3.48	IPR000340/IPR000387	3.1.3.48	True	1	0	0
Q8E372				False	0	0	1
Q76IC5	3.4.19.3	IPR000816/IPR016125/IPR029761/IPR033693/IPR033694	3.4.19.3	True	1	0	0
A5HLX5				False	0	0	1
I2DBY1				False	0	0	1
Q9Z330	2.1.1.37	IPR001525/IPR017198/IPR018117/IPR022702/IPR031303	2.1.1.37	True	1	0	0
P49365				False	0	0	1
P49366				False	0	0	1
A0EYM2				False	0	0	1
B2KL33	3.2.1.151	IPR010713/IPR016455	2.4.1.207	False	0	1	0
Q973T6				False	0	0	1
Q8SDV3				False	0	0	1
O24626				False	0	0	1
Q9WVE0				False	0	0	1
D9IL10	1.2.1.12	IPR006424	1.2.1.12	True	1	0	0
O25909	2.4.2.19	IPR004393	2.4.2.19	True	1	0	0
Q5WA30				False	0	0	1
Q72IH5	2.1.1.256	IPR000241	2.1.1.173	False	0	1	0
B0M0J3	3.2.1.28	IPR001661/IPR018232	3.2.1.28	True	1	0	0
Q8DL82				False	0	0	1
P37213	2.7.9.1	IPR010121	2.7.9.1	True	1	0	0
P61459	4.2.1.96	IPR001533	4.2.1.96	True	1	0	0
Q25BT4	3.2.1.14	IPR000726	3.2.1.14	True	1	0	0
Q6EHZ7				False	0	0	1
O30463	1.5.1.3	IPR001796/IPR012259/IPR017925	1.5.1.3	True	1	0	0
P06721	4.4.1.8	IPR006233	4.4.1.8	True	1	0	0
Q6LXQ3	2.7.1.146	IPR011790	2.7.1.146	True	1	0	0
P77488	2.2.1.7	IPR005474/IPR005477/IPR020826	2.2.1.7	True	1	0	0
Q9D6K9				False	0	0	1
Q97UA0				False	0	0	1
Q75SP7				False	0	0	1
Q72GM3	6.1.1.4	IPR002302/IPR025709	6.1.1.4	True	1	0	0
P25161				False	0	0	1
Q1PBM1				False	0	0	1
G0XZM1	3.1.3.8	IPR003431	3.1.3.8	True	1	0	0
Q9WWW6	1.14.15.3	IPR033885	1.14.15.3	True	1	0	0
O66753				False	0	0	1
B9A0T8				False	0	0	1
B9A0T9				False	0	0	1
Q8NJP6				False	0	0	1
B9H4D5				False	0	0	1
A2RM21				False	0	0	1
P23837	2.7.13.3	IPR003661/IPR004358/IPR005467/IPR015014	2.7.13.3	True	1	0	0
Q9EQK7	2.1.1.100	IPR025770	2.1.1.100	True	1	0	0
P31119	2.3.1.40	IPR023775	2.3.1.40	True	1	0	0
P31115	5.4.99.12	IPR001406/IPR020097	5.4.99.12	True	1	0	0
P31116	1.1.1.3	IPR001342/IPR019811/IPR022697	1.1.1.3	True	1	0	0
Q9Y2X8	2.3.2.24	IPR023313	2.3.2.23	False	0	1	0
Q874E3				False	0	0	1
Q874E9	3.1.1.74	IPR000675	3.1.1.74	True	1	0	0
Q6ZXC0	3.4.17.19	IPR001333	3.4.17.19	True	1	0	0
Q6TEK4				False	0	0	1
Q75828	1.1.1.184	IPR000477	2.7.7.49	False	0	1	0
C7AJA4				False	0	0	1
Q9C788				False	0	0	1
Q72NJ3	2.6.1.83	IPR019942	2.6.1.83	True	1	0	0
O88267				False	0	0	1
Q9EPS3	5.1.3.17	IPR010598	5.1.3.17	True	1	0	0
Q6FPH0	1.5.1.3	IPR001796/IPR012259/IPR017925	1.5.1.3	True	1	0	0
P0C5B4				False	0	0	1
A5HKP3				False	0	0	1
Q3J5L6				False	0	0	1
Q59007	5.4.2.12	IPR004456/IPR023665	5.4.2.12	True	1	0	0
P43867	3.4.21.92	IPR001907/IPR018215/IPR023562/IPR033135	3.4.21.92	True	1	0	0
Q53JI9	2.4.1.14	IPR012819	2.4.1.14	True	1	0	0
O18756	5.1.3.17	IPR010598	5.1.3.17	True	1	0	0
P31013	4.1.99.2	IPR013441	4.1.99.2	True	1	0	0
P0A8V0	3.1.26.11	IPR013471	3.1.26.11	True	1	0	0
Q8RR37				False	0	0	1
Q9UX83	2.7.4.3	IPR023477	2.7.4.3	True	1	0	0
X4Z0F5	3.4.23.45	IPR009121	3.4.23.45	True	1	0	0
A3DJ38	2.7.1.78	IPR006186	3.1.3.16	False	0	1	0
B8CWQ8				False	0	0	1
Q9PNU6	2.1.3.3	IPR002292/IPR024904	2.1.3.3	True	1	0	0
Q71VB9				False	0	0	1
C4B6T1				False	0	0	1
G5DA76	1.8.1.9	IPR006338	1.8.1.9	True	1	0	0
P23234				False	0	0	1
Q8WRD8				False	0	0	1
Q7WT44	4.1.2.4	IPR011343/IPR023649	4.1.2.4	True	1	0	0
Q7WT42				False	0	0	1
Q3UVR3				False	0	0	1
Q9Y7P0	2.5.1.9	IPR001783/IPR026017	2.5.1.9	True	1	0	0
Q9L694				False	0	0	1
Q84EK3				False	0	0	1
Q70TD4	1.9.3.1	IPR000883/IPR023616	1.9.3.1	True	1	0	0
M9VY17				False	0	0	1
Q74887				False	0	0	1
Q875I9	3.2.1.132	IPR009939	3.2.1.132	True	1	0	0
Q9FUB9				False	0	0	1
Q308C1				False	0	0	1
Q8WXS8				False	0	0	1
Q9MZV7				False	0	0	1
Q7NNL7				False	0	0	1
Q9FUB7	2.3.1.74	IPR018088	2.3.1.74	True	1	0	0
O57978	6.3.2.6	IPR001636/IPR018236/IPR028923/IPR033934	6.3.2.6	True	1	0	0
P9WPP3				False	0	0	1
P9WPP0				False	0	0	1
P9WPP7				False	0	0	1
A1IG83				False	0	0	1
P9WPP9				False	0	0	1
G3XD23				False	0	0	1
Q62673	2.7.11.21	IPR000959/IPR033695/IPR033701/IPR033702	2.7.11.21	True	1	0	0
Q93TJ5				False	0	0	1
P0AEZ1	1.5.1.20	IPR003171/IPR004620	1.5.1.20	True	1	0	0
Q9GZX7				False	0	0	1
Q9SU50	3.2.1.28	IPR001661/IPR018232	3.2.1.28	True	1	0	0
Q6N3F7	3.11.1.2	IPR012710/IPR023116	3.11.1.2	True	1	0	0
Q6RXY3				False	0	0	1
Q9XHM5				False	0	0	1
P90521	2.7.1.11	IPR000023/IPR009161/IPR015912/IPR022953	2.7.1.11	True	1	0	0
Q64634				False	0	0	1
Q9NJI3	3.1.3.6	IPR003154	3.1.30.1	False	0	1	0
Q64637				False	0	0	1
Q64633				False	0	0	1
Q64638				False	0	0	1
Q93105	2.7.10.1	IPR002011/IPR006211/IPR016246	2.7.10.1	True	1	0	0
P07256				False	0	0	1
P07254	3.2.1.14	IPR001579/IPR013540	3.2.1.14	True	1	0	0
Q8KT90	2.7.4.1	IPR003414/IPR024953/IPR025198/IPR025200	2.7.4.1	True	1	0	0
P07251	3.6.3.14	IPR000194/IPR000793/IPR004100/IPR005294/IPR020003/IPR023366/IPR033732	3.6.3.14	True	1	0	0
D2TNS3				False	0	0	1
P07259	6.3.5.5	IPR002474/IPR005480/IPR005483/IPR006274/IPR006275	6.3.5.5	True	1	0	0
P31968				False	0	0	1
Q9N699	1.11.1.15	IPR000866/IPR019479/IPR024706	1.11.1.15	True	1	0	0
P9WQN5				False	0	0	1
X5D911				False	0	0	1
P85076	3.1.1.11	IPR000070/IPR033131	3.1.1.11	True	1	0	0
Q06817	6.1.1.14	IPR002315/IPR027031/IPR033731	6.1.1.14	True	1	0	0
P9WQN9				False	0	0	1
J9XGP8				False	0	0	1
Q56691				False	0	0	1
P0ADX9				False	0	0	1
Q43133				False	0	0	1
Q43134	2.4.1.242	IPR011835/IPR013534	2.4.1.21	False	0	1	0
Q43135				False	0	0	1
C5PE18	3.4.24.39	IPR001384/IPR029463	3.4.24.39	True	1	0	0
Q9BWD1				False	0	0	1
Q2LI72				False	0	0	1
Q4U473	3.2.2.22	IPR001574/IPR016138/IPR016139/IPR017988/IPR017989	3.2.2.22	True	1	0	0
P09958				False	0	0	1
P09955	3.4.17.2	IPR034253	3.4.17.2	True	1	0	0
Q0H0H5				False	0	0	1
Q0H0H6	2.7.1.21	IPR001267/IPR020633	2.7.1.21	True	1	0	0
Q0H0H0				False	0	0	1
Q64BR7	1.1.1.382	IPR000506/IPR013023/IPR013116/IPR014359	1.1.1.86	False	0	1	0
P62820				False	0	0	1
Q5XPI6				False	0	0	1
Q82JC7				False	0	0	1
P38179	2.4.1.258	IPR007873	2.4.1.258	True	1	0	0
O14413				False	0	0	1
Q941L0	2.4.1.12	IPR027934	2.4.1.12	True	1	0	0
Q941L8	2.4.1.21	IPR011835/IPR013534	2.4.1.21	True	1	0	0
Q9HTH8	1.1.1.108	IPR026578	1.1.1.108	True	1	0	0
Q9HTH9				False	0	0	1
Q9HTH5				False	0	0	1
Q9HTH6				False	0	0	1
Q9HTH7	1.1.1.108	IPR008567	2.3.1.247	False	0	1	0
Q9M643				False	0	0	1
Q4AEE3				False	0	0	1
Q8YG38				False	0	0	1
Q8YG34	2.7.13.3	IPR003661/IPR004358/IPR005467	2.7.13.3	True	1	0	0
F4MIB0	3.1.1.11	IPR000070/IPR033131	3.1.1.11	True	1	0	0
Q8YG37	2.7.13.3	IPR003661/IPR004358/IPR005467	2.7.13.3	True	1	0	0
Q8MXA5	3.5.2.3	IPR002195/IPR004721	3.5.2.3	True	1	0	0
E1CJF8				False	0	0	1
Q82YW6				False	0	0	1
P52278	3.4.11.5	IPR002410/IPR005945	3.4.11.5	True	1	0	0
P52270	5.3.1.1	IPR000652/IPR020861/IPR022896	5.3.1.1	True	1	0	0
Q53U20				False	0	0	1
Q97QS2	4.2.1.11	IPR000941/IPR020809/IPR020810/IPR020811/IPR029017/IPR034390	4.2.1.11	True	1	0	0
P03962	4.1.1.23	IPR001754/IPR014732/IPR018089	4.1.1.23	True	1	0	0
Q6GG09	2.7.1.40	IPR001697/IPR015793/IPR015795	2.7.1.40	True	1	0	0
O43915				False	0	0	1
Q88DE8				False	0	0	1
Q9AR22	1.14.13.81	IPR008434	1.14.13.81	True	1	0	0
A8Y9I2				False	0	0	1
G1K3P5				False	0	0	1
Q8H0N4	1.1.1.82	IPR011273	1.1.1.82	True	1	0	0
P46130	3.1.2.2	IPR000070/IPR033131	3.1.1.11	False	0	1	0
Q20HU7				False	0	0	1
O14638	3.6.1.9	IPR029885	3.1.4.1	False	0	1	0
D0FL84	4.2.3.6	IPR024652	4.2.3.6	True	1	0	0
D0FL85	4.2.3.6	IPR024652	4.2.3.6	True	1	0	0
D0FL86	4.2.3.6	IPR024652	4.2.3.6	True	1	0	0
Q04507				False	0	0	1
B5H8Y8				False	0	0	1
D0FL83	4.2.3.6	IPR024652	4.2.3.6	True	1	0	0
Q04508				False	0	0	1
D0FL89	4.2.3.6	IPR024652	4.2.3.6	True	1	0	0
O50660	4.2.2.3	IPR008397/IPR022859	4.2.2.3	True	1	0	0
Q5EFR9	3.2.1.8	IPR001137/IPR013319/IPR018208/IPR033119/IPR033123	3.2.1.8	True	1	0	0
Q6F4N4				False	0	0	1
Q6F4N1				False	0	0	1
Q7X281				False	0	0	1
Q5H4I7	2.3.1.39	IPR004410/IPR024925	2.3.1.39	True	1	0	0
P0A6I3	2.7.1.33	IPR004566	2.7.1.33	True	1	0	0
Q6PHW0				False	0	0	1
P46799	5.99.1.2	IPR000380/IPR003601/IPR003602/IPR005733/IPR013497/IPR013825/IPR023405/IPR023406/IPR028612/IPR034149	5.99.1.2	True	1	0	0
B3TZE0	4.2.1.3	IPR004406	4.2.1.3	True	1	0	0
P53632				False	0	0	1
P53634	3.4.14.1	IPR033161	3.4.14.1	True	1	0	0
Q9RBG1	1.3.1.32	IPR034786	1.3.1.32	True	1	0	0
P54944				False	0	0	1
Q9ZMY2	3.2.2.9	IPR010049	3.2.2.9	True	1	0	0
Q2EQS0				False	0	0	1
P16152				False	0	0	1
Q06K73				False	0	0	1
Q8V4Y4	3.2.2.27	IPR005122/IPR018085	3.2.2.27	True	1	0	0
Q06K77				False	0	0	1
P16154				False	0	0	1
Q16851	2.7.7.9	IPR016267	2.7.7.9	True	1	0	0
Q16850				False	0	0	1
Q16853				False	0	0	1
P62368	4.6.1.12	IPR003526/IPR020555	4.6.1.12	True	1	0	0
Q16854				False	0	0	1
P9WG41	2.2.1.6	IPR012846	2.2.1.6	True	1	0	0
P9WG43	5.3.1.1	IPR000652/IPR020861/IPR022896	5.3.1.1	True	1	0	0
D7G793				False	0	0	1
Q899L3	2.7.13.3	IPR003661/IPR005467	2.7.13.3	True	1	0	0
O22678	2.4.1.173	IPR004276	2.4.1.227	False	0	1	0
Q70G56	5.3.1.4	IPR003762/IPR024664	5.3.1.4	True	1	0	0
Q94C49	2.3.1.225	IPR001594	2.3.1.225	True	1	0	0
Q70G58	1.8.1.9	IPR005982	1.8.1.9	True	1	0	0
P90648				False	0	0	1
Q91WC3				False	0	0	1
P68398				False	0	0	1
P54367				False	0	0	1
P14740	3.4.14.5	IPR002469	3.4.14.5	True	1	0	0
P14743	2.3.1.97	IPR000903/IPR022676/IPR022677/IPR022678	2.3.1.97	True	1	0	0
Q2L9S5	6.3.5.4	IPR006426/IPR033738	6.3.5.4	True	1	0	0
P11511				False	0	0	1
P20580	4.1.3.27	IPR005256/IPR006805/IPR019999	4.1.3.27	True	1	0	0
P20582	2.3.1.230	IPR013747/IPR013751	2.3.1.180	False	0	1	0
P20586				False	0	0	1
P20589	2.1.1.37	IPR001525/IPR018117/IPR031303	2.1.1.37	True	1	0	0
Q9P8H5				False	0	0	1
Q9V106	2.1.1.B43	IPR001678/IPR011023/IPR023267/IPR031341	2.1.1.17	False	0	1	0
Q99NF1				False	0	0	1
P17202				False	0	0	1
O15527	3.2.2.23	IPR004577/IPR012904	4.2.99.18	False	0	1	0
O15523	3.6.4.13	IPR000629/IPR011545/IPR014014	3.6.4.13	True	1	0	0
O15528				False	0	0	1
A7Y7E1				False	0	0	1
Q9HI67	6.3.4.3	IPR000559/IPR020628	6.3.4.3	True	1	0	0
Q9BZ23	2.7.1.33	IPR004567	2.7.1.33	True	1	0	0
Q67PI3	1.4.1.16	IPR010190/IPR032094	1.4.1.16	True	1	0	0
B1B6T1				False	0	0	1
B1B6T0	3.2.1.14	IPR000726/IPR016283	3.2.1.14	True	1	0	0
Q5SJ79	1.9.3.1	IPR000883/IPR023615/IPR023616	1.9.3.1	True	1	0	0
Q86SK9				False	0	0	1
Q52438				False	0	0	1
D9MWM7				False	0	0	1
D3U1A5				False	0	0	1
Q84RJ5				False	0	0	1
Q86V21	6.2.1.16	IPR005914	6.2.1.16	True	1	0	0
Q9JWM8	1.8.4.11	IPR002569	1.8.4.11	True	1	0	0
P48422				False	0	0	1
P48424				False	0	0	1
P48425				False	0	0	1
Q99PC2				False	0	0	1
Q0WYK2	3.2.1.14	IPR001579	3.2.1.14	True	1	0	0
Q711P7				False	0	0	1
Q5KIC2				False	0	0	1
Q07422	1.5.1.3	IPR001796/IPR012262/IPR017925	1.5.1.3	True	1	0	0
P13006				False	0	0	1
B3VZQ2				False	0	0	1
B3VZQ4				False	0	0	1
P13001	3.1.1.1	IPR010076	3.1.1.85	False	0	1	0
P28583				False	0	0	1
P28582				False	0	0	1
P28585	3.5.2.6	IPR000871/IPR023650	3.5.2.6	True	1	0	0
Q01740	1.14.13.8	IPR002253	1.14.13.8	True	1	0	0
P13009	2.1.1.13	IPR004223/IPR011822/IPR033706	2.1.1.13	True	1	0	0
P10265				False	0	0	1
Q3UYH7				False	0	0	1
Q5T2R2				False	0	0	1
P0AC16	1.13.11.81	IPR006156/IPR006157	4.1.2.25	False	0	1	0
Q8H1E2	1.1.1.40	IPR001252/IPR010945/IPR011273	1.1.1.37	False	0	1	0
P0AC13	2.5.1.15	IPR006390	2.5.1.15	True	1	0	0
Q816N5	4.4.1.21	IPR003815	4.4.1.21	True	1	0	0
P16636				False	0	0	1
Q2EMT4				False	0	0	1
P16635	4.4.1.5	IPR004361/IPR018146	4.4.1.5	True	1	0	0
P0AC19	5.1.99.7	IPR006157	4.1.2.25	False	0	1	0
P57700	3.6.3.12	IPR006391	3.6.3.12	True	1	0	0
Q2XQZ7	4.1.3.39	IPR003361/IPR015426	1.2.1.10	False	0	1	0
Q5W5U3	2.7.1.1	IPR001312/IPR019807/IPR022672/IPR022673	2.7.1.1	True	1	0	0
Q9FEX0				False	0	0	1
Q9UGM6	6.1.1.2	IPR002306/IPR024109	6.1.1.2	True	1	0	0
B3VPZ9				False	0	0	1
Q5LRT0				False	0	0	1
D2IX40				False	0	0	1
D2IX45				False	0	0	1
H5ZXI1	2.2.1.7	IPR005474/IPR005477	2.2.1.7	True	1	0	0
Q00298	3.1.1.74	IPR000675/IPR011150	3.1.1.74	True	1	0	0
P95765	3.6.1.1	IPR001667/IPR004097/IPR022934	3.6.1.1	True	1	0	0
O24474				False	0	0	1
Q8YZ70				False	0	0	1
P27051				False	0	0	1
Q5USN4	2.3.2.24	IPR023313	2.3.2.23	False	0	1	0
Q9HKS9	1.3.1.83	IPR023590	1.3.7.11	False	0	1	0
Q9XSJ0	3.4.19.12	IPR001578/IPR017390/IPR033837	3.4.19.12	True	1	0	0
O89001	3.4.17.22	IPR033848/IPR034224/IPR034241	3.4.17.22	True	1	0	0
C0LLG9	3.2.1.41	IPR006048	2.4.1.18	False	0	1	0
B5Y6G0				False	0	0	1
P25745	2.8.1.4	IPR004506/IPR023382	2.8.1.13	False	0	1	0
C7EDT0	3.1.1.20	IPR011118	3.1.1.73	False	0	1	0
P25740				False	0	0	1
Q5MGS6				False	0	0	1
Q8W4U4	3.2.2.22	IPR001574/IPR016138/IPR016139/IPR017988/IPR017989	3.2.2.22	True	1	0	0
Q4WQS0	3.2.1.18	IPR011040/IPR026856	3.2.1.18	True	1	0	0
Q64430				False	0	0	1
T1WFD0				False	0	0	1
Q64434				False	0	0	1
F1CKJ1				False	0	0	1
Q9FBC2				False	0	0	1
P30521	2.7.7.27	IPR005836/IPR011831/IPR023049	2.7.7.27	True	1	0	0
C3VPI9	5.5.1.6	IPR016089	5.5.1.6	True	1	0	0
O00763	6.3.4.14	IPR013537	6.3.4.14	True	1	0	0
Q0WT03				False	0	0	1
D8X179				False	0	0	1
Q6XMH6	3.4.11.18	IPR002468/IPR018349	3.4.11.18	True	1	0	0
Q6XMH7	3.4.11.18	IPR002468/IPR018349	3.4.11.18	True	1	0	0
P33435				False	0	0	1
P33434	3.4.24.24	IPR028708	3.4.24.24	True	1	0	0
Q2V621	3.2.1.20	IPR031335/IPR031631	3.2.1.106	False	0	1	0
S4TJ23	3.4.14.11	IPR000383/IPR008252/IPR013736/IPR015251	3.4.14.11	True	1	0	0
P21844				False	0	0	1
O88846				False	0	0	1
O88844	1.1.1.42	IPR004790	1.1.1.42	True	1	0	0
D5JWB3				False	0	0	1
D7UCW9				False	0	0	1
P60604	2.3.2.24	IPR023313	2.3.2.23	False	0	1	0
P26093				False	0	0	1
C5NZL6	3.4.24.39	IPR001384	3.4.24.39	True	1	0	0
Q4W1X2				False	0	0	1
Q95PL2	2.7.1.1	IPR001312/IPR019807/IPR022672/IPR022673	2.7.1.1	True	1	0	0
Q9ZGI1				False	0	0	1
Q2I0D9				False	0	0	1
Q29476				False	0	0	1
Q8S3L0				False	0	0	1
Q0R3W5				False	0	0	1
Q8A1G3				False	0	0	1
Q76EV4				False	0	0	1
P47227				False	0	0	1
Q9KYI5	3.5.4.25	IPR000926/IPR032677	3.5.4.25	True	1	0	0
C5HVZ4				False	0	0	1
D5JBX0				False	0	0	1
Q8DVA1	1.3.98.1	IPR033886	1.3.98.1	True	1	0	0
Q9BPX1				False	0	0	1
P47229	3.7.1.8	IPR017727	3.7.1.8	True	1	0	0
P07647				False	0	0	1
P07649	5.4.99.12	IPR001406/IPR020095/IPR020097	5.4.99.12	True	1	0	0
D3JTC2				False	0	0	1
Q9NQZ7				False	0	0	1
Q8U1Z6				False	0	0	1
Q56DL0				False	0	0	1
Q2V997	2.4.2.7	IPR005764	2.4.2.7	True	1	0	0
Q75XR0	1.3.98.1	IPR005719	1.3.5.2	False	0	1	0
P83948	3.1.1.11	IPR000070/IPR018040/IPR033131	3.1.1.11	True	1	0	0
Q8RAK6	5.1.1.1	IPR000821/IPR001608/IPR011079/IPR020622	5.1.1.1	True	1	0	0
Q4U6L1				False	0	0	1
Q4U6L2				False	0	0	1
O53444				False	0	0	1
A5H1Q7				False	0	0	1
Q80WS1				False	0	0	1
Q9JHI5	1.3.8.4	IPR034183	1.3.8.4	True	1	0	0
Q8PYS1				False	0	0	1
Q9NL84				False	0	0	1
A9U189	2.7.1.1	IPR001312/IPR019807/IPR022672/IPR022673	2.7.1.1	True	1	0	0
Q97WB7				False	0	0	1
P77690	2.6.1.87	IPR022850	2.6.1.87	True	1	0	0
P09559	2.7.1.19	IPR006082	2.7.1.19	True	1	0	0
Q4DMS3				False	0	0	1
Q5Z6G7	2.4.1.207	IPR010713/IPR016455	2.4.1.207	True	1	0	0
Q6YAN1				False	0	0	1
Q8J1Y8	2.7.11.24	IPR003527	2.7.11.24	True	1	0	0
P0C0G6	1.2.1.12	IPR006424	1.2.1.12	True	1	0	0
Q61263	2.3.1.26	IPR030687	2.3.1.26	True	1	0	0
Q53WH9	1.2.1.87	IPR003361/IPR015426	1.2.1.10	False	0	1	0
I6XD65				False	0	0	1
Q99661				False	0	0	1
P18054				False	0	0	1
P18051	2.1.1.113	IPR017985	2.1.1.113	True	1	0	0
Q8KDN1				False	0	0	1
A1YLF1				False	0	0	1
Q72FN2				False	0	0	1
Q72FN3	3.6.3.29	IPR030287	3.6.3.30	False	0	1	0
O86509	3.5.3.12	IPR007466/IPR017754	3.5.3.12	True	1	0	0
Q72FN6				False	0	0	1
Q4WZ70				False	0	0	1
Q8Z8I7	2.7.13.3	IPR004358/IPR005467/IPR016120/IPR033463	2.7.13.3	True	1	0	0
P00459	1.18.6.1	IPR005977	1.18.6.1	True	1	0	0
P00455	1.18.1.2	IPR015701	1.18.1.2	True	1	0	0
P00450	1.16.3.1	IPR027150	1.16.3.1	True	1	0	0
P24064	3.4.21.92	IPR001907/IPR018215/IPR023562/IPR033135	3.4.21.92	True	1	0	0
P00452	1.17.4.1	IPR000788/IPR008926/IPR013346/IPR013509	1.17.4.1	True	1	0	0
Q9FK25				False	0	0	1
P76270				False	0	0	1
P76273	2.1.1.178	IPR011023/IPR023545/IPR027391/IPR031341	2.1.1.178	True	1	0	0
Q93WY5				False	0	0	1
Q9X0C3				False	0	0	1
A1XRK1				False	0	0	1
G9MBW2				False	0	0	1
A0A0A1GNF2				False	0	0	1
P00183				False	0	0	1
Q61846	2.7.11.1	IPR001772/IPR028375/IPR033624/IPR034673	2.7.11.1	True	1	0	0
Q61847	3.4.24.63	IPR034302	3.4.24.63	True	1	0	0
O77834	1.11.1.15	IPR000866/IPR019479/IPR024706	1.11.1.15	True	1	0	0
E2F4D8				False	0	0	1
P00189	1.14.15.6	IPR033283	1.14.15.6	True	1	0	0
Q0JA75				False	0	0	1
Q53597	2.7.6.5	IPR012162/IPR014069/IPR015848	2.7.7.8	False	0	1	0
K7ZRZ0				False	0	0	1
Q9LBW5				False	0	0	1
Q9LBW4	4.1.2.43	IPR017553	4.1.2.43	True	1	0	0
Q8VGC3				False	0	0	1
Q6KBS7				False	0	0	1
D4GP40	4.2.1.82	IPR013342/IPR018110/IPR029017/IPR034390	5.5.1.7	False	0	1	0
Q94F30				False	0	0	1
Q9MYU4				False	0	0	1
P97687				False	0	0	1
Q5XE14				False	0	0	1
Q9REF4	2.5.1.78	IPR002180/IPR034964	2.5.1.78	True	1	0	0
Q9Y5Q0				False	0	0	1
Q9LHN4	2.3.1.51	IPR032098	2.3.1.51	True	1	0	0
Q43819	2.7.7.27	IPR005836/IPR011831	2.7.7.27	True	1	0	0
Q8L208	4.1.1.5	IPR005128	4.1.1.5	True	1	0	0
A7Y232				False	0	0	1
Q8L207	4.1.2.13	IPR000741/IPR029768	4.1.2.13	True	1	0	0
Q43816	2.7.7.27	IPR005836/IPR011831	2.7.7.27	True	1	0	0
Q43815	2.7.7.27	IPR005836/IPR011831	2.7.7.27	True	1	0	0
P0A9I8				False	0	0	1
Q9ARD1	2.5.1.55	IPR006218/IPR006269	2.5.1.55	True	1	0	0
P06935	2.7.7.48	IPR007094/IPR011492	2.7.7.48	True	1	0	0
Q9S446				False	0	0	1
Q8WZP2				False	0	0	1
Q8WZP1				False	0	0	1
P03371	3.4.23.B3	IPR000477/IPR001037/IPR002156/IPR003308/IPR010659/IPR010661	2.7.7.49	False	0	1	0
Q5TKS8	5.3.1.16	IPR011858	5.3.1.16	True	1	0	0
Q8U093	4.2.1.20	IPR006653/IPR006654/IPR023026	4.2.1.20	True	1	0	0
Q8U092	5.3.1.24	IPR001240	5.3.1.24	True	1	0	0
Q51739	1.2.7.5	IPR013985	1.2.7.5	True	1	0	0
Q8U094	4.2.1.20	IPR002028/IPR018204	4.2.1.20	True	1	0	0
Q9RFL1	2.7.8.7	IPR008278	2.7.8.7	True	1	0	0
Q51732				False	0	0	1
Q8NRD4	2.7.7.27	IPR005836/IPR011831/IPR023049	2.7.7.27	True	1	0	0
Q7RY64	3.5.1.98	IPR000286/IPR017321/IPR023801	3.5.1.98	True	1	0	0
C6KI49	3.1.1.3	IPR033903	3.1.1.3	True	1	0	0
F4K2A1	6.3.2.17	IPR001645/IPR023600	6.3.2.17	True	1	0	0
P80507	3.6.1.1	IPR008162	3.6.1.1	True	1	0	0
Q9AKV2				False	0	0	1
A2I9X8				False	0	0	1
B3DFH0	3.1.3.25	IPR020552/IPR033942	3.1.3.25	True	1	0	0
A7E948	3.2.1.4	IPR000334	3.2.1.4	True	1	0	0
P0AFG8	1.2.4.1	IPR004660	1.2.4.1	True	1	0	0
Q6IZE6	2.2.1.7	IPR005477	2.2.1.7	True	1	0	0
P0AFG6	2.3.1.61	IPR006255	2.3.1.61	True	1	0	0
Q11203				False	0	0	1
Q6XD71	2.3.1.28	IPR001707	2.3.1.28	True	1	0	0
Q6RS95				False	0	0	1
P0AFG3	1.2.4.2	IPR011603/IPR031717/IPR032106	1.2.4.2	True	1	0	0
Q6RS96				False	0	0	1
Q9CLP3				False	0	0	1
Q84XQ5	3.1.2.6	IPR017782/IPR032282	3.1.2.6	True	1	0	0
Q8ILF7				False	0	0	1
O81030	1.1.3.8	IPR010030	1.1.3.8	True	1	0	0
Q9M439	2.6.1.42	IPR005786/IPR033939	2.6.1.42	True	1	0	0
P62942	5.2.1.8	IPR001179/IPR023566	5.2.1.8	True	1	0	0
C4LZN0				False	0	0	1
Q3M5Z3				False	0	0	1
Q93HW0	3.2.1.96	IPR005201/IPR032979	3.2.1.96	True	1	0	0
Q6PQK2				False	0	0	1
Q8LIL0				False	0	0	1
C6K3Z5				False	0	0	1
Q8IYT2				False	0	0	1
C6KTA4	2.7.1.40	IPR001697/IPR015793/IPR015795/IPR018209	2.7.1.40	True	1	0	0
Q6WRH6	6.1.1.26	IPR012739/IPR023877/IPR023878	6.1.1.26	True	1	0	0
O08709	1.11.1.15	IPR000866/IPR019479/IPR024706	1.11.1.15	True	1	0	0
Q9ZWM5				False	0	0	1
O08701	3.5.3.1	IPR014033	3.5.3.1	True	1	0	0
C0JBW5				False	0	0	1
Q6H058	1.3.7.7	IPR005970	1.3.7.7	True	1	0	0
P28037	1.5.1.6	IPR011407	1.5.1.6	True	1	0	0
P28039				False	0	0	1
Q6H056	1.3.7.7	IPR005971	1.3.7.7	True	1	0	0
O13902	2.7.1.29	IPR012734	2.7.1.28	False	0	1	0
Q62148				False	0	0	1
B5SU85	3.7.1.8	IPR017727	3.7.1.8	True	1	0	0
Q95YG9				False	0	0	1
Q95YG8				False	0	0	1
Q17TZ1	3.1.3.1	IPR001952/IPR018299	3.1.3.1	True	1	0	0
A5U6T0	3.2.2.23	IPR000214/IPR012319/IPR015886/IPR015887/IPR020629	3.2.2.23	True	1	0	0
D9DBT4				False	0	0	1
Q0VAE8	3.1.3.48	IPR024739	3.1.3.48	True	1	0	0
Q8AAI7				False	0	0	1
B9A8E0	2.7.7.48	IPR000199/IPR000605/IPR001205/IPR007094/IPR014759	2.7.7.48	True	1	0	0
O80840	5.4.2.8	IPR005002	5.4.2.8	True	1	0	0
Q9NRE1				False	0	0	1
Q9C9W5				False	0	0	1
P54753	2.7.10.1	IPR001090/IPR001426/IPR016257/IPR027936/IPR034245	2.7.10.1	True	1	0	0
Q8DRK0	2.7.13.3	IPR003661/IPR004358/IPR005467	2.7.13.3	True	1	0	0
O94823	3.6.3.1	IPR006539/IPR032630/IPR032631	3.6.3.1	True	1	0	0
P54757	2.7.10.1	IPR001090/IPR001426/IPR016257/IPR027936	2.7.10.1	True	1	0	0
P54756	2.7.10.1	IPR001090/IPR001426/IPR016257/IPR027936	2.7.10.1	True	1	0	0
P54755	2.7.10.1	IPR001090/IPR001426/IPR016257/IPR027936	2.7.10.1	True	1	0	0
P54754	2.7.10.1	IPR001090/IPR001426/IPR016257/IPR027936/IPR034245	2.7.10.1	True	1	0	0
P54759	2.7.10.1	IPR001090/IPR001426/IPR016257/IPR027936/IPR034283	2.7.10.1	True	1	0	0
Q0PVD3				False	0	0	1
A2BLY3				False	0	0	1
C6GFH7				False	0	0	1
E0RVY7				False	0	0	1
Q6E213				False	0	0	1
E9LVH9	3.1.1.74	IPR005065/IPR017395	3.1.1.47	False	0	1	0
Q40517	2.7.11.24	IPR003527	2.7.11.24	True	1	0	0
P19080				False	0	0	1
Q9NY59				False	0	0	1
P16056	2.7.10.1	IPR016244	2.7.10.1	True	1	0	0
P16054	2.7.11.13	IPR014376/IPR027274/IPR034669	2.7.11.13	True	1	0	0
A1U3W3				False	0	0	1
P12965				False	0	0	1
Q8GSN1				False	0	0	1
Q6UQ17	3.6.3.1	IPR006539/IPR032630/IPR032631	3.6.3.1	True	1	0	0
B8Y1H0	3.2.1.1	IPR006046	3.2.1.1	True	1	0	0
Q9YFT9	6.1.1.6	IPR002904	6.1.1.6	True	1	0	0
Q8GSN8				False	0	0	1
P61626	3.2.1.17	IPR000974	3.2.1.17	True	1	0	0
Q8JZR0				False	0	0	1
Q8NG68				False	0	0	1
F1NSQ5				False	0	0	1
E2RWL8	2.7.7.7	IPR001098/IPR002298/IPR018320	2.7.7.7	True	1	0	0
Q73WG5				False	0	0	1
Q12794	3.2.1.35	IPR018155	3.2.1.35	True	1	0	0
Q0PKG3	1.15.1.1	IPR001189/IPR019831/IPR019832/IPR019833	1.15.1.1	True	1	0	0
P62192				False	0	0	1
P62196				False	0	0	1
I7MAL0	4.2.1.109	IPR017714/IPR027514	4.2.1.109	True	1	0	0
Q9R001				False	0	0	1
P51589	1.14.13.159	IPR008071	1.14.14.1	False	0	1	0
P51580	2.1.1.67	IPR008854/IPR025835	2.1.1.67	True	1	0	0
P51584	3.2.1.8	IPR001000/IPR031158	3.2.1.8	True	1	0	0
A7Y9J1				False	0	0	1
O58843	2.4.2.48	IPR004804/IPR029402/IPR032729	2.4.2.48	True	1	0	0
Q4AE61	3.2.1.14	IPR001579/IPR013540	3.2.1.14	True	1	0	0
Q4AE60	3.2.1.14	IPR001579/IPR013540	3.2.1.14	True	1	0	0
P61088	2.3.2.24	IPR023313	2.3.2.23	False	0	1	0
P61086	2.3.2.24	IPR023313	2.3.2.23	False	0	1	0
Q95M30				False	0	0	1
Q6YBX8	3.3.1.1	IPR000043/IPR015878/IPR020082	3.3.1.1	True	1	0	0
H9NJ52				False	0	0	1
Q10C15	2.1.1.37	IPR001525/IPR018117/IPR031303	2.1.1.37	True	1	0	0
Q9Y6W6	3.1.3.16	IPR008343/IPR020417	3.1.3.16	True	1	0	0
Q9Y6W3				False	0	0	1
C3XBB9	4.1.1.8	IPR017660	4.1.1.8	True	1	0	0
Q3V6C9	3.1.1.73	IPR011118	3.1.1.73	True	1	0	0
Q6UX04	5.2.1.8	IPR002130/IPR020892/IPR024936/IPR029000	5.2.1.8	True	1	0	0
Q91X52				False	0	0	1
Q8DNV6	6.3.2.10	IPR005863	6.3.2.10	True	1	0	0
P13708	2.4.1.13	IPR000368/IPR012820	2.4.1.13	True	1	0	0
P13702	1.1.1.88	IPR002202/IPR009023/IPR009029/IPR023074/IPR023076	1.1.1.34	False	0	1	0
Q803Y1	2.7.1.21	IPR001267/IPR020633	2.7.1.21	True	1	0	0
P13704	2.3.3.10	IPR000590/IPR010122/IPR013746	2.3.3.10	True	1	0	0
Q03393	4.2.3.12	IPR022469/IPR022470	4.2.3.12	True	1	0	0
P29029	3.2.1.14	IPR001579/IPR005089	3.2.1.14	True	1	0	0
P29022	3.2.1.14	IPR000726/IPR016283	3.2.1.14	True	1	0	0
J7MDR0				False	0	0	1
Q9XIZ0				False	0	0	1
Q9XGZ0				False	0	0	1
C3RYK8	3.2.1.8	IPR001000/IPR031158	3.2.1.8	True	1	0	0
Q72KH8	3.1.21.2	IPR001719/IPR018246	3.1.21.2	True	1	0	0
P55939	3.1.4.4	IPR011402/IPR015679/IPR024632	3.1.4.4	True	1	0	0
D3TTH9				False	0	0	1
Q13946				False	0	0	1
A0QV29	2.7.7.59	IPR010043	2.7.7.59	True	1	0	0
P51639	1.1.1.34	IPR002202/IPR004554/IPR004816/IPR009023/IPR009029/IPR023074/IPR023076/IPR023282	1.1.1.34	True	1	0	0
B7ZF09				False	0	0	1
Q4KVK5	4.2.1.11	IPR000941/IPR020811/IPR029017	4.2.1.11	True	1	0	0
Q9GNZ4	3.1.3.6	IPR003154	3.1.30.1	False	0	1	0
Q5QN75				False	0	0	1
B0BCH8				False	0	0	1
P10547				False	0	0	1
Q5FB34				False	0	0	1
A3DD67				False	0	0	1
P24268	3.4.23.5	IPR033144/IPR033736	3.4.23.5	True	1	0	0
Q9Y243	2.7.11.1	IPR034675	2.7.11.1	True	1	0	0
P94608	2.7.13.3	IPR003661/IPR003852/IPR004358/IPR005467/IPR025201	2.7.13.3	True	1	0	0
P0DMM9				False	0	0	1
P28776				False	0	0	1
P28777	4.2.3.5	IPR000453/IPR020541	4.2.3.5	True	1	0	0
P22310				False	0	0	1
P22317				False	0	0	1
P22314	2.3.2.23	IPR018074/IPR018075/IPR018965/IPR032418/IPR032420	6.2.1.45	False	0	1	0
P22315	4.99.1.1	IPR001015/IPR019772/IPR033644/IPR033659	4.99.1.1	True	1	0	0
P27791				False	0	0	1
P27793	4.2.3.5	IPR000453/IPR020541	4.2.3.5	True	1	0	0
P22319				False	0	0	1
Q8IFR0	4.99.1.1	IPR001015/IPR019772/IPR033644/IPR033659	4.99.1.1	True	1	0	0
P27796				False	0	0	1
Q2VC81	3.2.1.3	IPR000165	3.2.1.3	True	1	0	0
O81770	2.4.1.46	IPR007235	2.4.1.227	False	0	1	0
P0DMM5	2.7.14.1	IPR023660	2.7.14.1	True	1	0	0
Q01532	3.4.22.40	IPR004134	3.4.22.40	True	1	0	0
Q9D142				False	0	0	1
Q5LUF3				False	0	0	1
O88561				False	0	0	1
P16862	2.7.1.11	IPR000023/IPR009161/IPR015912/IPR022953	2.7.1.11	True	1	0	0
Q8VXY9				False	0	0	1
Q9VF20				False	0	0	1
Q0R4L2				False	0	0	1
Q59SU1				False	0	0	1
P35510	4.3.1.24	IPR005922	4.3.1.24	True	1	0	0
P35511	4.3.1.24	IPR005922/IPR023144	4.3.1.24	True	1	0	0
P35513	4.3.1.24	IPR005922/IPR023144	4.3.1.24	True	1	0	0
G5D6Q3				False	0	0	1
Q66Q58				False	0	0	1
G0ZDR5				False	0	0	1
A9CPS8				False	0	0	1
Q06240	2.7.13.3	IPR003661/IPR004358/IPR005467	2.7.13.3	True	1	0	0
Q9Z1J3	2.8.1.7	IPR010240/IPR016454	2.8.1.7	True	1	0	0
P0CD66				False	0	0	1
O69282	1.1.5.4	IPR006231	1.1.5.4	True	1	0	0
P41320	6.3.1.2	IPR008146/IPR008147/IPR027302/IPR027303	6.3.1.2	True	1	0	0
Q56840				False	0	0	1
P0DJ06				False	0	0	1
Q39054	2.7.7.75	IPR005110/IPR005111	2.10.1.1	False	0	1	0
Q5PY86				False	0	0	1
Q9ZWP2				False	0	0	1
Q8HZM5	6.3.1.2	IPR008146/IPR008147/IPR027302/IPR027303	6.3.1.2	True	1	0	0
P27249	2.7.7.59	IPR010043	2.7.7.59	True	1	0	0
Q980S9	2.5.1.6	IPR002795/IPR027790	2.5.1.6	True	1	0	0
Q9LPM9	2.6.1.42	IPR005786/IPR033939	2.6.1.42	True	1	0	0
Q76LA5				False	0	0	1
Q980S1	5.4.2.2	IPR005841/IPR005843/IPR005844/IPR005845/IPR005846/IPR016055/IPR016066/IPR024086	5.4.2.10	False	0	1	0
Q76LA8				False	0	0	1
Q980S6	6.3.4.2	IPR004468/IPR017456/IPR033828	6.3.4.2	True	1	0	0
Q6EZ49				False	0	0	1
G5DF84				False	0	0	1
P23540	3.1.27.1	IPR033697	3.1.27.1	True	1	0	0
O66880	6.5.1.2	IPR001679/IPR004149/IPR004150/IPR013839/IPR013840/IPR018239/IPR033136	6.5.1.2	True	1	0	0
P23545	2.7.13.3	IPR003661/IPR004358/IPR005467	2.7.13.3	True	1	0	0
Q9Z188				False	0	0	1
A8NE23				False	0	0	1
Q8CIH5	3.1.4.11	IPR001192/IPR001711/IPR016279/IPR028381/IPR035023/IPR035024	3.1.4.11	True	1	0	0
Q6C5X9	1.1.1.37	IPR010097	1.1.1.37	True	1	0	0
Q8X268	2.4.1.19	IPR006048	2.4.1.18	False	0	1	0
O24867				False	0	0	1
Q9LK88				False	0	0	1
P40051	3.4.11.26	IPR007865	3.4.11.9	False	0	1	0
Q9H9P8				False	0	0	1
Q9Z186	3.1.3.9	IPR016275	3.1.3.9	True	1	0	0
Q9C9H5	3.2.1.4	IPR001701/IPR033126	3.2.1.4	True	1	0	0
Q949P1				False	0	0	1
Q949P2				False	0	0	1
B9A1J7				False	0	0	1
Q8F7V4	6.3.2.9	IPR005762	6.3.2.9	True	1	0	0
Q39619	1.8.4.10	IPR004508	1.8.4.9	False	0	1	0
Q852S9	4.1.1.50	IPR001985/IPR016067/IPR018166	4.1.1.50	True	1	0	0
Q852S8	4.1.1.50	IPR001985/IPR016067/IPR018166	4.1.1.50	True	1	0	0
O66266				False	0	0	1
O66264				False	0	0	1
Q852S1	4.3.1.24	IPR005922/IPR023144	4.3.1.24	True	1	0	0
Q9SW18	2.1.1.11	IPR010251/IPR010940	2.1.1.11	True	1	0	0
P74569	2.7.2.4	IPR001341/IPR005260/IPR018042	2.7.2.4	True	1	0	0
Q6DBY2				False	0	0	1
P38720	1.1.1.44	IPR006113/IPR006114/IPR006183/IPR006184	1.1.1.44	True	1	0	0
Q9Z280	3.1.4.4	IPR015679	3.1.4.4	True	1	0	0
P80078	5.4.99.1	IPR006394	5.4.99.1	True	1	0	0
Q9Z286	4.6.1.1	IPR016577	4.6.1.1	True	1	0	0
P80077	5.4.99.1	IPR006396/IPR014714	5.4.99.1	True	1	0	0
Q9UW18				False	0	0	1
Q7SFB0				False	0	0	1
Q7Z031	3.6.1.1	IPR008162	3.6.1.1	True	1	0	0
Q7Z032	3.6.1.11	IPR001667/IPR004097	3.6.1.1	False	0	1	0
D9Q0R7	1.15.1.1	IPR001189/IPR019831/IPR019832/IPR019833	1.15.1.1	True	1	0	0
O97932	2.6.1.42	IPR005786/IPR033939	2.6.1.42	True	1	0	0
Q387Q3	1.1.1.205	IPR005990	1.1.1.205	True	1	0	0
O59425	3.1.26.5	IPR002730/IPR023534/IPR023538	3.1.26.5	True	1	0	0
Q25264	4.1.1.50	IPR001985/IPR016067/IPR018166	4.1.1.50	True	1	0	0
Q1EGY6				False	0	0	1
Q9CZR2				False	0	0	1
P39458	1.7.7.2	IPR027467	1.7.99.4	False	0	1	0
A0A075KK20	3.4.25.1	IPR000426/IPR023332/IPR034642	3.4.25.1	True	1	0	0
Q7UNJ7	1.5.1.20	IPR003171/IPR004620	1.5.1.20	True	1	0	0
P39452	1.17.4.1	IPR000788/IPR008926/IPR013346/IPR013509/IPR013554/IPR026459	1.17.4.1	True	1	0	0
Q92178	3.4.22.53	IPR029539	3.4.22.53	True	1	0	0
Q92179				False	0	0	1
Q92177				False	0	0	1
P43772	3.4.25.2	IPR022281	3.4.25.2	True	1	0	0
Q56839				False	0	0	1
Q62833				False	0	0	1
P77712				False	0	0	1
F1NGT3	3.4.24.35	IPR028688	3.4.24.35	True	1	0	0
O60911				False	0	0	1
[truncated: 21,978 more rows]
